# Supplementary material for: 3-(4-Chloro­phen­yl)-1-cyclo­propyl-2-(2-fluoro­phen­yl)-5-phenyl­pentane-1,5-dione
Source: Acta Crystallogr Sect E Struct Rep Online. 2013 Apr 30;69(Pt 5):o816. doi: 10.1107/S1600536813011276 (PMC3648332; doi:10.1107/S1600536813011276)
Supplement: Supplementary file 2 [file e-69-0o816-Isup2.hkl]

#
# h,k,l, Fc-squared, Fo-squared, sigma(Fo-squared) and status flag
#
data_I
_shelx_title ' CY3 in C2/c'
_shelx_refln_list_code          4
_shelx_F_calc_maximum      357.33
_exptl_crystal_F_000      1760.00
_reflns_d_resolution_high  0.7484
 
loop_
 _symmetry_equiv_pos_as_xyz
 'x, y, z'
 '-x, y, -z+1/2'
 'x+1/2, y+1/2, z'
 '-x+1/2, y+1/2, -z+1/2'
 '-x, -y, -z'
 'x, -y, z-1/2'
 '-x+1/2, -y+1/2, -z'
 'x+1/2, -y+1/2, z-1/2'
 
_cell_length_a    40.0712
_cell_length_b     5.6840
_cell_length_c    18.6470
_cell_angle_alpha  90.000
_cell_angle_beta   92.903
_cell_angle_gamma  90.000
 
_shelx_F_squared_multiplier     1.000
 
loop_
 _refln_index_h
 _refln_index_k
 _refln_index_l
 _refln_F_squared_calc
 _refln_F_squared_meas
 _refln_F_squared_sigma
 _refln_observed_status
   4   0   0    33796.27    32961.65    770.10 o
   6   0   0     8740.91     8824.20    204.64 o
   8   0   0      695.04      764.32     20.04 o
  10   0   0    71688.26    70117.46   2653.69 o
  12   0   0    10149.96     9569.93    310.72 o
  14   0   0     1211.68     1224.37     32.74 o
  16   0   0      967.69      808.65     19.47 o
  18   0   0    14354.01    14389.73    279.66 o
  20   0   0     8849.68     9392.21    184.43 o
  22   0   0      253.70      330.55     12.04 o
  24   0   0      763.15      731.73     19.95 o
  26   0   0      107.65       77.03      7.80 o
  28   0   0        0.04        1.36      7.02 o
  30   0   0       58.85       61.43      9.61 o
  32   0   0      533.20      505.23     22.46 o
  34   0   0     2341.59     2333.29    102.07 o
  36   0   0      298.95      312.66     37.47 o
  38   0   0        3.45      -23.26     23.26 o
  40   0   0       17.27      -21.96     25.84 o
  42   0   0       95.89       58.14     31.01 o
  44   0   0      465.67      524.54     52.97 o
  46   0   0      275.73      375.96     47.80 o
  48   0   0      366.56      401.80     50.39 o
  50   0   0      462.50      431.52     55.55 o
  52   0   0       81.88      116.28     42.63 o
   1   1   0     1498.15     1688.78     27.44 o
   3   1   0      713.76      684.02      9.46 o
   5   1   0     2267.27     2259.45     24.94 o
   7   1   0    62546.63    61747.13    758.70 o
   9   1   0     3768.76     3656.75     54.07 o
  11   1   0     4107.87     3732.75     47.46 o
  13   1   0      634.13      535.80     10.32 o
  15   1   0     4092.77     4629.82     92.56 o
  17   1   0     3179.01     3178.82     46.84 o
  19   1   0     4062.32     4397.25    105.36 o
  21   1   0     2367.74     2310.04     38.65 o
  23   1   0     2607.03     2623.64     43.50 o
  25   1   0       18.99       16.30      5.85 o
  27   1   0     2317.60     2320.63     40.30 o
  29   1   0     2387.29     2305.04     40.49 o
  31   1   0        5.23       -2.66      8.39 o
  33   1   0      107.10      108.27     14.73 o
  35   1   0      819.95      820.26     28.68 o
  37   1   0     1831.47     1851.28     63.02 o
  39   1   0      126.82      156.23     23.28 o
  41   1   0        0.72      -19.38     19.38 o
  43   1   0       94.91      112.47     23.90 o
  45   1   0      337.38      372.09     33.34 o
  47   1   0       68.61       95.72     26.02 o
  49   1   0       43.11       29.07     24.67 o
  51   1   0       14.68       34.10     39.40 o
  53   1   0      111.58      147.28     45.22 o
   0   2   0     4221.91     4381.58     72.86 o
   2   2   0     5209.70     5291.11     67.55 o
   4   2   0    23985.04    25644.92    315.92 o
   6   2   0     2101.49     2086.80     28.73 o
   8   2   0     5401.71     5794.13     74.03 o
  10   2   0     2353.47     2465.36     31.33 o
  12   2   0       80.00      201.17     15.85 o
  14   2   0     2697.46     2718.16     57.06 o
  16   2   0       94.00       85.06      7.32 o
  18   2   0      103.96      123.56      8.34 o
  20   2   0      179.16      175.97      8.39 o
  22   2   0      952.12      989.88     21.15 o
  24   2   0      651.84      575.14     15.67 o
  26   2   0       51.57       54.30      7.60 o
  28   2   0       21.56        9.59      7.83 o
  30   2   0        0.66       -9.08      9.08 o
  32   2   0      125.99      132.63     13.00 o
  34   2   0      349.39      334.57     17.22 o
  36   2   0       19.75       16.27     12.83 o
  38   2   0      925.87      971.71     44.24 o
  40   2   0       78.43      106.39     43.28 o
  42   2   0        8.05      -18.71     18.71 o
  44   2   0      112.86      129.98     25.53 o
  46   2   0       12.78       18.73     21.93 o
  48   2   0        6.72       -5.88     22.37 o
  50   2   0        1.12      -11.63     23.75 o
   1   3   0       46.14       67.41      4.26 o
   3   3   0       63.39       46.27      4.50 o
   5   3   0     2271.55     2773.63     38.22 o
   7   3   0      205.40      222.82      7.12 o
   9   3   0       14.14       -2.02      3.95 o
  11   3   0     5783.06     6021.82     76.21 o
  13   3   0     1589.63     1582.58     26.75 o
  15   3   0     1528.28     1470.90     25.52 o
  17   3   0      174.99      223.85     10.26 o
  19   3   0       14.73       17.56      6.57 o
  21   3   0       87.20       92.37      8.88 o
  23   3   0       25.10       28.14      7.81 o
  25   3   0     1905.75     1882.26     47.93 o
  27   3   0       91.70      112.38     12.68 o
  29   3   0      129.22      102.04     16.41 o
  31   3   0       11.90        7.51     11.75 o
  33   3   0        1.68      -10.64     10.64 o
  35   3   0        8.13        0.22     13.43 o
  37   3   0      298.96      338.16     22.02 o
  39   3   0      504.93      507.35     32.89 o
  41   3   0       21.06       15.50     29.72 o
  43   3   0       21.79       40.05     33.59 o
  45   3   0      143.85      151.16     41.34 o
  47   3   0       93.01       69.77     38.76 o
  49   3   0       12.22        1.29     36.17 o
   0   4   0     1626.34     1562.93     36.73 o
   2   4   0       20.26       13.89      4.76 o
   4   4   0       83.59       61.41      6.12 o
   6   4   0      396.82      398.27     11.08 o
   8   4   0       24.91       27.92      5.65 o
  10   4   0      358.03      357.71     10.53 o
  12   4   0      450.52      443.74     11.24 o
  14   4   0     1081.81     1060.81     19.70 o
  16   4   0     1109.61     1042.95     21.30 o
  18   4   0      777.99      687.64     23.16 o
  20   4   0      595.51      611.87     21.74 o
  22   4   0      420.30      426.75     19.25 o
  24   4   0      384.22      367.73     17.98 o
  26   4   0       39.35       50.55     11.60 o
  28   4   0      169.92      209.86     19.37 o
  30   4   0      321.42      361.37     23.84 o
  32   4   0      162.47      134.96     18.14 o
  34   4   0      116.16       50.01     16.65 o
  36   4   0       25.46       13.71     18.71 o
  38   4   0       40.39       34.43     20.95 o
  40   4   0        5.21      -10.25     20.54 o
  42   4   0       91.11      107.23     37.47 o
  44   4   0      185.90      166.66     42.63 o
   1   5   0      452.34      506.70     19.34 o
   3   5   0      225.02      250.56     14.74 o
   5   5   0      288.18      298.45     16.00 o
   7   5   0      982.19      952.26     23.55 o
   9   5   0     3373.51     3186.88     58.63 o
  11   5   0      252.57      212.24     13.98 o
  13   5   0      201.13      208.09     13.35 o
  15   5   0      214.29      232.82     16.09 o
  17   5   0      141.55      127.67     13.93 o
  19   5   0       21.06       -0.94     11.19 o
  21   5   0        5.06       -9.26     15.10 o
  23   5   0       39.29       23.56     12.25 o
  25   5   0        2.52       -7.70     14.06 o
  27   5   0      274.12      295.66     22.82 o
  29   5   0       18.05      -11.15     15.39 o
  31   5   0        0.42      -15.33     15.33 o
  33   5   0       15.44      -16.15     16.15 o
  35   5   0        5.08       -9.28     19.63 o
  37   5   0       64.67       69.53     24.62 o
  39   5   0       17.48        7.65     34.88 o
   0   6   0        1.14       -1.94     34.24 o
   2   6   0       93.74      107.30     15.96 o
   4   6   0      347.03      366.33     21.45 o
   6   6   0      617.27      598.62     25.58 o
   8   6   0      880.55      901.73     32.45 o
  10   6   0      306.78      389.10     21.96 o
  12   6   0      157.77      166.71     19.73 o
  14   6   0      127.48      129.53     25.05 o
  16   6   0      147.84      177.35     23.28 o
  18   6   0      203.03      214.98     24.81 o
  20   6   0      186.14      217.55     25.14 o
  22   6   0        8.78        0.18     18.60 o
  24   6   0        5.81       14.04     19.12 o
  26   6   0       17.87        1.08     19.25 o
  28   6   0        1.94      -10.58     19.25 o
  30   6   0       22.42        2.69     20.76 o
  32   6   0        0.02        4.19     22.03 o
   1   7   0       58.46       74.72     22.37 o
   3   7   0        0.35       27.36     20.54 o
   5   7   0       96.86      128.54     30.36 o
   7   7   0        0.45        9.82     20.42 o
   9   7   0      131.15      129.65     51.03 o
  11   7   0       85.42      118.10     23.18 o
  13   7   0      271.30      361.74     32.74 o
  15   7   0      127.21      124.20     30.36 o
  17   7   0       16.41       28.05     25.19 o
  19   7   0        0.93       54.26     37.47 o
 -53   1   1        2.53       -9.69     25.58 o
 -51   1   1       28.86       -5.34     24.20 o
 -49   1   1      182.67      151.80     43.93 o
 -47   1   1       97.11      124.16     30.36 o
 -45   1   1       90.97       86.81     24.09 o
 -43   1   1      248.08      260.43     27.76 o
 -41   1   1       23.65       25.15     28.42 o
 -39   1   1      262.29      215.58     24.62 o
 -37   1   1       70.60       50.06     21.32 o
 -35   1   1      289.94      277.16     25.11 o
 -33   1   1      107.16       79.43     12.83 o
 -31   1   1      653.59      599.94     19.47 o
 -29   1   1      939.60      903.28     19.96 o
 -27   1   1     1504.69     1521.26     28.56 o
 -25   1   1      502.34      434.03     12.65 o
 -23   1   1      381.55      346.15      9.06 o
 -21   1   1     1934.43     1937.11     26.03 o
 -19   1   1      881.12      830.82     13.75 o
 -17   1   1     3749.63     3776.05     58.40 o
 -15   1   1     3181.67     3090.83     43.20 o
 -13   1   1        1.28        9.33      4.30 o
 -11   1   1     3211.01     3324.88     40.72 o
  -9   1   1     2770.14     2771.11     30.55 o
  -7   1   1     1513.62     1409.74     16.47 o
  -5   1   1      427.50      504.16      7.92 o
  -3   1   1     1469.94     1513.19     18.11 o
  -1   1   1    50803.05    53687.68   1332.93 o
   1   1   1    41544.14    43432.77    499.96 o
   3   1   1    24907.45    26737.12    318.94 o
   5   1   1    17166.32    17669.94    214.99 o
   7   1   1    48913.29    50887.17    692.52 o
   9   1   1     9750.29     9440.25    130.50 o
  11   1   1    13884.44    14663.45    221.46 o
  13   1   1     1606.89     1558.70     29.95 o
  15   1   1    13148.18    13204.36    182.03 o
  17   1   1      702.81      816.69     16.84 o
  19   1   1    20904.82    21818.51    324.58 o
  21   1   1       50.20       55.41      5.02 o
  23   1   1       51.62       45.24      4.76 o
  25   1   1       25.72       12.97      4.59 o
  27   1   1      399.38      405.71     11.35 o
  29   1   1       72.05       85.37      7.97 o
  31   1   1      226.25      207.51     11.47 o
  33   1   1      231.23      222.21     15.10 o
  35   1   1      626.80      517.49     22.79 o
  37   1   1      338.69      313.80     27.36 o
  39   1   1      152.69      144.85     23.28 o
  41   1   1       46.40       52.97     29.72 o
  43   1   1        9.90       -1.29     20.10 o
  45   1   1       14.70       23.04     21.45 o
  47   1   1        5.41        1.61     22.37 o
  49   1   1      134.14      133.42     28.32 o
  51   1   1        0.00        8.40     25.58 o
 -50   2   1       15.84        3.23     23.75 o
 -48   2   1        8.43        7.03     22.78 o
 -46   2   1       21.69       33.25     22.26 o
 -44   2   1       63.34       52.97     21.93 o
 -42   2   1      119.07       88.63     22.78 o
 -40   2   1      177.48      229.00     25.93 o
 -38   2   1      106.35       81.72     27.13 o
 -36   2   1        1.82        8.69     10.46 o
 -34   2   1     3776.83     3701.43    195.09 o
 -32   2   1      873.39      818.10     24.81 o
 -30   2   1        3.98       -3.92      9.39 o
 -28   2   1        3.27        7.22      8.84 o
 -26   2   1      715.23      748.88     18.41 o
 -24   2   1     2348.14     2457.82     42.70 o
 -22   2   1       12.30       16.37      7.92 o
 -20   2   1      331.85      237.30      9.42 o
 -18   2   1       62.53       58.76      5.31 o
 -16   2   1       28.63       44.26      4.86 o
 -14   2   1      290.93      286.10      8.12 o
 -12   2   1      128.99      125.84      6.57 o
 -10   2   1     2148.31     2040.53     26.89 o
  -8   2   1      720.13      693.95     11.72 o
  -6   2   1     3237.65     3348.86     39.96 o
  -4   2   1    12579.51    13027.02    154.55 o
  -2   2   1     4679.49     4889.37     94.27 o
   0   2   1      873.54      897.28     13.33 o
   2   2   1     1671.26     1722.26     23.03 o
   4   2   1     6073.14     6361.87     77.01 o
   6   2   1      967.43     1008.67     16.55 o
   8   2   1      142.47      197.33      6.08 o
  10   2   1      941.60      872.26     16.35 o
  12   2   1    12929.00    13278.49    187.51 o
  14   2   1    13663.89    13917.21    208.80 o
  16   2   1      352.10      445.82     26.37 o
  18   2   1        0.07        5.78      9.14 o
  20   2   1      972.81      877.81     21.91 o
  22   2   1      353.40      334.36     16.90 o
  24   2   1      507.24      508.72     14.97 o
  26   2   1      227.14      198.49     10.62 o
  28   2   1      123.21      126.25      9.72 o
  30   2   1      945.61      895.27     19.28 o
  32   2   1        0.08      -10.25     10.25 o
  34   2   1       35.04       24.56     10.84 o
  36   2   1      124.18      137.97     15.94 o
  38   2   1       71.14       77.59     15.34 o
  40   2   1        0.00       -8.62     18.20 o
  42   2   1       15.84       -5.51     23.90 o
  44   2   1      282.17      258.55     29.68 o
  46   2   1        0.05       -1.79     47.16 o
  48   2   1        0.03        8.69     23.28 o
  50   2   1       98.13      187.33     45.22 o
 -49   3   1       21.60       37.47     38.76 o
 -47   3   1       52.32       24.55     36.17 o
 -45   3   1       73.65      112.40     40.05 o
 -43   3   1      175.48      290.69     45.22 o
 -41   3   1       42.67       45.71     23.26 o
 -39   3   1       80.74       77.41     21.70 o
 -37   3   1       85.65      108.90     16.77 o
 -35   3   1        2.38        7.73     13.76 o
 -33   3   1      240.62      279.09     16.67 o
 -31   3   1       26.31       13.82     11.17 o
 -29   3   1        0.62       -0.07     10.21 o
 -27   3   1        2.65       13.10     10.20 o
 -25   3   1     3296.54     3298.32     56.74 o
 -23   3   1       46.64       48.74      7.34 o
 -21   3   1      797.45      749.02     22.19 o
 -19   3   1       12.96       15.42      6.03 o
 -17   3   1        1.21       11.84      5.25 o
 -15   3   1      309.06      294.04      8.93 o
 -13   3   1       73.47       42.08      5.06 o
 -11   3   1     2941.76     2767.09     38.58 o
  -9   3   1     2904.25     2901.00     40.05 o
  -7   3   1       34.68       68.59      5.03 o
  -5   3   1     1891.07     2109.14     28.70 o
  -3   3   1      935.82      963.95     16.31 o
  -1   3   1      113.08      104.51      4.73 o
   1   3   1      481.07      390.88      8.86 o
   3   3   1      682.06      582.50     11.01 o
   5   3   1     2732.34     2987.58     38.94 o
   7   3   1      658.52      558.17     11.59 o
   9   3   1      324.51      379.23      8.95 o
  11   3   1      930.87     1043.12     19.16 o
  13   3   1     2893.95     2706.36     46.00 o
  15   3   1      804.82      870.59     19.72 o
  17   3   1       49.09       81.59      7.62 o
  19   3   1       44.09       13.89      6.60 o
  21   3   1     2514.22     2350.41     42.53 o
  23   3   1     3908.40     3807.73     64.15 o
  25   3   1      664.00      580.98     17.73 o
  27   3   1     1457.61     1474.43     30.94 o
  29   3   1       24.69        2.08     13.05 o
  31   3   1       20.88        5.29      8.13 o
  33   3   1       24.19        6.14      9.94 o
  35   3   1        8.16      -13.91     13.91 o
  37   3   1      224.17      244.70     25.93 o
  39   3   1       14.92      -17.79     21.32 o
  41   3   1       77.64       36.17     32.30 o
  43   3   1      334.55      435.39     51.68 o
  45   3   1       54.08       46.51     36.17 o
  47   3   1        0.10      -24.55     33.59 o
 -44   4   1        1.06       -7.75     33.59 o
 -42   4   1       30.78       37.47     34.88 o
 -40   4   1        4.59       34.88     31.01 o
 -38   4   1       51.20       52.26     21.45 o
 -36   4   1       14.18       12.61     20.03 o
 -34   4   1        2.66       -3.88     23.26 o
 -32   4   1       11.61      -14.13     14.13 o
 -30   4   1      124.49      113.44     17.39 o
 -28   4   1      680.46      515.38     26.83 o
 -26   4   1       38.84       46.34     15.08 o
 -24   4   1      522.63      558.09     21.11 o
 -22   4   1      612.70      609.14     19.19 o
 -20   4   1      297.36      295.03     13.50 o
 -18   4   1        0.02        2.99      6.35 o
 -16   4   1      271.65      286.30     11.57 o
 -14   4   1      201.84      255.54     10.90 o
 -12   4   1      832.82      822.15     17.79 o
 -10   4   1       22.39        5.74      4.87 o
  -8   4   1      399.36      372.62     10.70 o
  -6   4   1      165.05      228.63     10.02 o
  -4   4   1      607.10      673.75     14.44 o
  -2   4   1     1365.69     1479.32     24.19 o
   0   4   1       33.28       39.95      8.61 o
   2   4   1       16.05       20.43      4.70 o
   4   4   1      676.77      752.14     14.39 o
   6   4   1      249.50      262.81      9.99 o
   8   4   1      316.85      299.61     10.51 o
  10   4   1      690.09      623.90     12.94 o
  12   4   1     1906.29     1868.83     29.87 o
  14   4   1      171.17      165.57     10.63 o
  16   4   1       40.64       59.70      8.45 o
  18   4   1      284.85      314.02     16.74 o
  20   4   1        7.74       -3.86      9.68 o
  22   4   1     1338.04     1328.88     34.04 o
  24   4   1       85.83       71.76     12.02 o
  26   4   1        6.58      -10.15     10.15 o
  28   4   1       71.74        9.92     18.17 o
  30   4   1        0.29       -4.50     14.13 o
  32   4   1        1.95      -14.05     14.05 o
  34   4   1       58.95       68.04     18.14 o
  36   4   1        1.29      -18.81     45.22 o
  38   4   1       20.50       36.75     33.59 o
  40   4   1       31.59       35.19     24.55 o
  42   4   1        1.37       -1.29     32.30 o
  44   4   1       17.16       63.31     37.47 o
 -39   5   1       35.05       39.33     36.82 o
 -37   5   1        0.47       10.34     21.01 o
 -35   5   1        6.62      -11.69     26.49 o
 -33   5   1        0.21      -19.14     19.14 o
 -31   5   1       22.43      -14.66     14.66 o
 -29   5   1        2.46      -14.58     14.58 o
 -27   5   1       84.09       66.19     17.26 o
 -25   5   1        2.00      -11.02     14.18 o
 -23   5   1       38.14       20.45     15.21 o
 -21   5   1       82.47       87.45     18.27 o
 -19   5   1        8.25        3.05     10.96 o
 -17   5   1        1.80      -10.25     10.25 o
 -15   5   1      726.08      727.86     22.01 o
 -13   5   1      343.85      328.19     15.52 o
 -11   5   1      437.09      478.97     17.06 o
  -9   5   1       80.43       90.50     11.72 o
  -7   5   1       96.78       87.91     10.95 o
  -5   5   1       28.87        6.35      8.76 o
  -3   5   1        8.58        2.38      9.93 o
  -1   5   1      958.85     1013.06     26.48 o
   1   5   1      417.58      430.34     17.98 o
   3   5   1     3970.48     3839.18     68.02 o
   5   5   1      773.47      861.43     24.50 o
   7   5   1     2308.76     2213.93     44.22 o
   9   5   1      100.32      105.12     13.45 o
  11   5   1      917.34     1007.96     26.45 o
  13   5   1       79.17       86.70     12.93 o
  15   5   1        3.63      -15.48     18.09 o
  17   5   1        6.53        0.67     12.87 o
  19   5   1       63.95       71.35     13.15 o
  21   5   1       66.65       33.65     14.19 o
  23   5   1       16.86       19.46     11.86 o
  25   5   1      465.08      446.67     21.44 o
  27   5   1       23.29       32.67     16.15 o
  29   5   1      158.43      133.24     22.57 o
  31   5   1       40.14       41.76     17.36 o
  33   5   1        2.35      -15.94     15.94 o
  35   5   1       17.00        9.04     21.01 o
  37   5   1        6.67      -20.81     36.82 o
  39   5   1        5.32       -4.18     23.28 o
 -32   6   1        9.59        1.77     22.26 o
 -30   6   1       22.08       51.50     34.24 o
 -28   6   1       35.68       38.92     21.42 o
 -26   6   1       15.91       13.03     20.67 o
 -24   6   1        3.00       11.63     32.30 o
 -22   6   1       21.03        5.17     29.72 o
 -20   6   1       46.85       46.13     19.54 o
 -18   6   1       90.36      130.37     22.96 o
 -16   6   1        0.01       20.02     15.99 o
 -14   6   1       34.70       38.99     13.27 o
 -12   6   1       51.48       65.37     13.96 o
 -10   6   1      100.76      122.68     15.66 o
  -8   6   1       71.16      111.24     28.01 o
  -6   6   1       33.56       26.69     14.43 o
  -4   6   1     1211.08     1139.41     34.61 o
  -2   6   1        2.40       48.58     13.74 o
   0   6   1      866.41      773.34     27.61 o
   2   6   1       43.34       98.86     22.94 o
   4   6   1      231.01      242.35     19.39 o
   6   6   1     1212.05     1184.04     35.15 o
   8   6   1        6.50       13.53     13.31 o
  10   6   1     1771.41     1706.65     51.05 o
  12   6   1        0.58        8.41     15.59 o
  14   6   1      252.23      250.27     22.60 o
  16   6   1        4.18        6.93     13.76 o
  18   6   1      139.04      157.10     18.45 o
  20   6   1       81.18       78.36     16.14 o
  22   6   1        1.34       21.24     14.48 o
  24   6   1       10.46        9.19     19.54 o
  26   6   1        0.21        1.23     19.82 o
  28   6   1       12.59        2.33     20.42 o
  30   6   1        2.23       -9.44     35.53 o
  32   6   1       32.95       64.74     25.38 o
 -19   7   1       21.57       42.63     36.17 o
 -17   7   1        0.10       16.63     20.76 o
 -15   7   1        0.10       25.13     20.67 o
 -13   7   1        1.38        1.81     20.42 o
 -11   7   1        3.69       30.35     21.11 o
  -9   7   1       46.25       58.16     22.26 o
  -7   7   1       74.55       46.03     21.42 o
  -5   7   1       48.18       51.89     22.78 o
  -3   7   1       40.62       37.63     21.45 o
  -1   7   1        0.61       29.07     21.01 o
   1   7   1        1.99        8.92     19.12 o
   3   7   1        0.08       -5.89     38.11 o
   5   7   1       23.15       51.79     21.34 o
   7   7   1       14.49       20.50     20.42 o
   9   7   1        2.41       39.30     21.70 o
  11   7   1      208.66      236.69     33.59 o
  13   7   1       28.45       23.55     22.03 o
  15   7   1      114.44       90.72     43.28 o
  17   7   1       22.80       14.37     21.70 o
  19   7   1       18.03       79.33     24.52 o
 -52   0   2       80.20       63.31     38.76 o
 -50   0   2      103.79       46.51     37.47 o
 -48   0   2        2.27       19.38     33.59 o
 -46   0   2      133.75      171.83     38.76 o
 -44   0   2       22.33       -2.58     28.42 o
 -42   0   2     1229.82     1237.70     73.64 o
 -40   0   2      349.52      364.33     41.34 o
 -38   0   2      977.73      950.89     59.43 o
 -36   0   2     2945.17     2925.01    122.74 o
 -34   0   2      266.26      276.48     33.59 o
 -32   0   2     1070.01     1114.96     60.72 o
 -30   0   2      784.81      786.43     44.57 o
 -28   0   2     1693.44     1756.68     40.18 o
 -26   0   2     6963.45     7123.32    142.24 o
 -24   0   2      317.65      366.46     12.77 o
 -22   0   2     8694.30     8499.16    167.53 o
 -20   0   2    14884.11    14834.76    288.56 o
 -18   0   2     3151.76     3260.76     78.83 o
 -16   0   2     1596.12     1662.73     32.42 o
 -14   0   2     3618.31     3900.19     89.88 o
 -12   0   2    21355.25    20845.66    539.95 o
 -10   0   2    18199.11    17769.56    340.32 o
  -8   0   2    40931.95    42584.73    766.14 o
  -6   0   2       41.83       76.23      5.17 o
  -4   0   2     4795.25     4935.59     78.75 o
  -2   0   2    16689.61    17782.29    381.76 o
   0   0   2      755.76      966.45     23.75 o
   2   0   2      175.34      184.48     17.44 o
   4   0   2      964.19      811.18     19.75 o
   6   0   2    37914.59    38760.57    727.51 o
   8   0   2    23856.00    24707.94    464.21 o
  10   0   2   127682.17   127706.27   2395.62 o
  12   0   2      368.43      375.73     11.57 o
  14   0   2      978.53     1226.66     33.65 o
  16   0   2     4910.16     4257.87    103.18 o
  18   0   2    14906.08    15626.14    363.56 o
  20   0   2     1616.76     1477.78    227.39 o
  22   0   2      372.24      400.51     31.01 o
  24   0   2    16164.78    15839.61    385.80 o
  26   0   2      491.29      716.38     28.51 o
  28   0   2       42.58       56.53     11.71 o
  30   0   2      361.27      403.39     18.51 o
  32   0   2       30.12       21.10      8.25 o
  34   0   2      946.31     1032.32     36.54 o
  36   0   2      302.34      245.47     34.88 o
  38   0   2      393.88      360.46     40.05 o
  40   0   2        1.74       10.34     27.13 o
  42   0   2       19.86       18.09     28.42 o
  44   0   2       16.88      -25.84     25.84 o
  46   0   2       41.99        5.17     32.30 o
  48   0   2      171.05      227.39     45.22 o
  50   0   2      307.03      421.18     54.26 o
  52   0   2      235.90      325.57     51.68 o
 -53   1   2        2.43       -3.40     26.02 o
 -51   1   2      121.82       92.73     29.07 o
 -49   1   2       23.97       43.27     36.17 o
 -47   1   2       51.94       46.05     22.78 o
 -45   1   2        0.05       -6.63     20.54 o
 -43   1   2      340.18      363.61     30.51 o
 -41   1   2        8.34       14.46     40.70 o
 -39   1   2      150.99      170.07     24.20 o
 -37   1   2       20.01        9.04     17.36 o
 -35   1   2        4.37      -10.98     15.53 o
 -33   1   2      436.43      424.53     28.32 o
 -31   1   2      151.58      163.42     15.85 o
 -29   1   2     1545.59     1412.38     31.59 o
 -27   1   2     1980.28     1836.56     32.68 o
 -25   1   2      177.31      155.20      6.18 o
 -23   1   2      127.18      128.08      5.13 o
 -21   1   2      583.96      564.98     10.65 o
 -19   1   2      412.00      341.82      7.87 o
 -17   1   2      267.37      318.45     11.19 o
 -15   1   2       54.26       47.05      3.66 o
 -13   1   2     5984.29     5683.60     73.02 o
 -11   1   2    42061.95    41810.04    460.79 o
  -9   1   2       75.91      112.08      3.31 o
  -7   1   2    43833.25    44665.50    492.17 o
  -5   1   2      758.58      783.38     10.58 o
  -3   1   2     1090.14     1078.43     13.47 o
  -1   1   2     6677.15     7288.42     86.44 o
   1   1   2     6487.29     6448.78    111.40 o
   3   1   2   108140.46   109244.61   1638.98 o
   5   1   2     1336.38     1163.49     18.68 o
   7   1   2    14013.11    13942.21    191.38 o
   9   1   2    15051.11    15583.15    213.83 o
  11   1   2    24841.51    23918.83    326.83 o
  13   1   2    10047.49     9870.88    151.01 o
  15   1   2        9.13        6.18      4.16 o
  17   1   2     1354.45     1494.46     37.76 o
  19   1   2     1700.79     1955.45     34.00 o
  21   1   2     2217.98     2122.47     33.09 o
  23   1   2      256.26      286.13      9.04 o
  25   1   2      876.41      755.72     15.67 o
  27   1   2     1522.79     1519.39     26.27 o
  29   1   2       94.90      105.31      7.32 o
  31   1   2       67.37      107.55      8.31 o
  33   1   2     1083.92     1148.14     25.10 o
  35   1   2       55.31       22.82     11.17 o
  37   1   2      397.54      413.86     29.60 o
  39   1   2       35.09       25.45     19.63 o
  41   1   2        0.03       -5.58     18.71 o
  43   1   2       11.06       16.63     20.95 o
  45   1   2        2.43      -20.04     20.04 o
  47   1   2       35.73       29.42     24.09 o
  49   1   2        4.23      -25.43     27.13 o
  51   1   2        5.86        4.30     25.11 o
 -50   2   2       14.14        9.92     52.97 o
 -48   2   2       69.66      102.42     26.45 o
 -46   2   2        0.02        0.59     21.70 o
 -44   2   2        1.38      -18.09     25.84 o
 -42   2   2       93.31       93.76     41.34 o
 -40   2   2      214.25      206.90     54.91 o
 -38   2   2      302.77      279.48     26.94 o
 -36   2   2       82.37      103.96     20.54 o
 -34   2   2      850.85      833.73     30.75 o
 -32   2   2     2400.01     2384.18     59.13 o
 -30   2   2      375.78      371.94     20.46 o
 -28   2   2      103.73       74.59     10.36 o
 -26   2   2        0.61        1.92      6.04 o
 -24   2   2     1626.01     1621.71     27.73 o
 -22   2   2      460.01      383.14     10.94 o
 -20   2   2      944.27      972.16     18.19 o
 -18   2   2     1431.39     1239.05     21.56 o
 -16   2   2      128.95      230.66      7.17 o
 -14   2   2     2128.28     2203.18     28.48 o
 -12   2   2        7.79        6.27      3.40 o
 -10   2   2     1385.10     1484.28     21.91 o
  -8   2   2     1419.27     1251.60     17.89 o
  -6   2   2     7382.51     7938.84     94.58 o
  -4   2   2      854.36      823.83     15.28 o
  -2   2   2      977.95     1030.30     19.36 o
   0   2   2      154.72      162.75     10.74 o
   2   2   2     3090.32     3017.71     43.19 o
   4   2   2     3808.77     4153.47     56.64 o
   6   2   2      230.37      189.20      5.36 o
   8   2   2      136.09      112.27      5.60 o
  10   2   2     2789.93     2669.63     44.59 o
  12   2   2     3597.93     3725.90     69.72 o
  14   2   2        6.76       33.63     13.25 o
  16   2   2     2930.44     3013.96    116.00 o
  18   2   2     4490.69     5090.13     80.59 o
  20   2   2      132.53      140.14      9.50 o
  22   2   2     3445.70     3552.21     71.42 o
  24   2   2       71.89       67.60      8.97 o
  26   2   2      366.16      381.57     13.91 o
  28   2   2      287.96      308.02     13.43 o
  30   2   2        9.73       -4.64      7.61 o
  32   2   2      588.41      633.34     18.83 o
  34   2   2      457.34      463.04     19.83 o
  36   2   2       81.70       41.87     13.82 o
  38   2   2        6.24        0.76     13.92 o
  40   2   2       18.27       -8.89     14.35 o
  42   2   2        1.72      -13.58     18.58 o
  44   2   2       33.90       42.82     22.37 o
  46   2   2       35.52       19.93     36.17 o
  48   2   2        4.60       -3.88     32.30 o
  50   2   2        1.94        5.17     34.88 o
 -49   3   2       18.03      -34.88     34.88 o
 -47   3   2        3.88       41.34     36.17 o
 -45   3   2       34.73       37.47     34.88 o
 -43   3   2        7.56       15.97     21.34 o
 -41   3   2      293.49      269.85     28.28 o
 -39   3   2      127.58      150.98     23.54 o
 -37   3   2       49.14       26.19     19.41 o
 -35   3   2      269.79      288.74     20.06 o
 -33   3   2      237.71      224.08     18.27 o
 -31   3   2      286.95      234.12     15.78 o
 -29   3   2      755.97      674.90     23.17 o
 -27   3   2      130.91      128.93     12.59 o
 -25   3   2      116.96      104.33     11.94 o
 -23   3   2      902.77      857.55     37.56 o
 -21   3   2       75.09       88.50      8.46 o
 -19   3   2        8.05        4.88      5.55 o
 -17   3   2      847.71      941.10     24.30 o
 -15   3   2      398.56      411.91     11.40 o
 -13   3   2      929.31     1063.10     19.35 o
 -11   3   2      309.27      230.29      7.54 o
  -9   3   2     1489.76     1666.10     25.00 o
  -7   3   2      680.27      789.54     14.39 o
  -5   3   2       55.59       88.38      6.95 o
  -3   3   2     1488.68     1723.00     30.38 o
  -1   3   2      273.83      339.35     14.80 o
   1   3   2     2493.77     2717.47     39.60 o
   3   3   2     1753.26     1818.33     26.65 o
   5   3   2     1171.15     1273.57     20.04 o
   7   3   2      218.57      264.42      7.78 o
   9   3   2       39.79       45.04      3.82 o
  11   3   2      615.98      524.20     13.78 o
  13   3   2     1159.74     1210.48     30.87 o
  15   3   2      444.66      464.51     13.94 o
  17   3   2      129.73      143.34      8.92 o
  19   3   2       99.22       96.09     10.56 o
  21   3   2      556.87      632.41     17.91 o
  23   3   2      903.69      911.32     22.36 o
  25   3   2        5.88       -8.26      8.26 o
  27   3   2      231.84      260.75     13.18 o
  29   3   2      326.44      311.61     14.38 o
  31   3   2       37.59       23.91     13.91 o
  33   3   2       36.08       48.08     15.08 o
  35   3   2       35.81       54.63     15.55 o
  37   3   2      190.13      143.40     23.54 o
  39   3   2       14.80       -1.81     18.00 o
  41   3   2        2.07      -18.09     18.58 o
  43   3   2       12.88       52.97     36.17 o
  45   3   2       11.41        1.29     33.59 o
  47   3   2       10.89        7.75     34.88 o
 -44   4   2        1.79        6.46     33.59 o
 -42   4   2        0.32       34.88     33.59 o
 -40   4   2       49.70       60.72     32.30 o
 -38   4   2       19.19       15.00     20.04 o
 -36   4   2      131.14      142.40     22.78 o
 -34   4   2      105.52       86.09     25.84 o
 -32   4   2       14.26        7.80     14.41 o
 -30   4   2       95.66       83.47     31.25 o
 -28   4   2      543.61      439.14     24.11 o
 -26   4   2       96.06      106.52     16.38 o
 -24   4   2     1592.52     1444.44     35.42 o
 -22   4   2      123.31      151.82     11.09 o
 -20   4   2        0.05       -6.74      6.74 o
 -18   4   2      111.88      135.84      8.97 o
 -16   4   2       44.52       37.34      6.32 o
 -14   4   2      172.62      209.69      8.99 o
 -12   4   2        0.25       -5.91      5.91 o
 -10   4   2        1.33       -6.02      6.02 o
  -8   4   2     1161.95     1133.88     20.02 o
  -6   4   2      778.84      792.18     15.80 o
  -4   4   2      466.92      480.59     12.76 o
  -2   4   2      270.94      253.95     10.18 o
   0   4   2      601.03      614.96     13.82 o
   2   4   2     1269.22     1281.21     21.72 o
   4   4   2       62.95       64.63      6.08 o
   6   4   2        7.86       -2.14      5.42 o
   8   4   2     1000.01     1109.56     23.41 o
  10   4   2     3255.06     2819.93     51.80 o
  12   4   2      116.56      107.18      9.49 o
  14   4   2     1351.11     1225.87     27.89 o
  16   4   2      848.14      837.44     22.39 o
  18   4   2      350.41      369.12     17.81 o
  20   4   2        1.00        4.06     10.87 o
  22   4   2      224.42      195.59     17.72 o
  24   4   2      539.33      477.85     20.22 o
  26   4   2       14.01       -6.94     10.42 o
  28   4   2      188.83      149.16     14.39 o
  30   4   2       58.27       64.56     17.06 o
  32   4   2        1.91      -14.52     14.66 o
  34   4   2      134.27      156.03     19.63 o
  36   4   2       23.14       22.40     16.61 o
  38   4   2       41.05       30.15     22.61 o
  40   4   2       17.37        6.09     26.49 o
  42   4   2      156.99      166.82     37.47 o
  44   4   2       18.35       32.30     36.17 o
 -39   5   2       14.22       12.76     22.78 o
 -37   5   2        1.56       -2.64     21.34 o
 -35   5   2       60.63      123.63     24.20 o
 -33   5   2        3.36       -6.15     19.12 o
 -31   5   2       18.32       -8.24     15.08 o
 -29   5   2       30.84        0.51     15.27 o
 -27   5   2       15.45       10.81     14.80 o
 -25   5   2        4.17      -13.83     13.83 o
 -23   5   2       50.44       49.78     15.18 o
 -21   5   2      955.23      892.27     43.08 o
 -19   5   2      136.53      109.97     13.46 o
 -17   5   2      511.21      514.70     18.66 o
 -15   5   2      466.24      446.46     16.29 o
 -13   5   2      205.18      273.71     15.99 o
 -11   5   2     1421.86     1408.30     29.92 o
  -9   5   2      215.84      218.76     12.72 o
  -7   5   2      106.78       71.98     11.21 o
  -5   5   2       94.82       68.74     10.16 o
  -3   5   2      972.20      985.43     23.73 o
  -1   5   2       56.44       82.26     16.93 o
   1   5   2        4.43      -10.19     10.35 o
   3   5   2      271.37      301.74     20.63 o
   5   5   2      338.01      290.56     15.90 o
   7   5   2     1275.75     1176.55     29.14 o
   9   5   2     1375.96     1337.04     35.21 o
  11   5   2        6.36        0.72     11.47 o
  13   5   2        0.09       -8.98     10.77 o
  15   5   2      440.35      482.56     21.14 o
  17   5   2       32.89       16.98     13.05 o
  19   5   2       18.20        2.20     11.19 o
  21   5   2       23.42       20.03     12.29 o
  23   5   2       31.40       26.96     12.31 o
  25   5   2      249.21      281.57     24.06 o
  27   5   2       24.35       43.58     17.47 o
  29   5   2       32.88       28.15     16.83 o
  31   5   2        2.55       -3.09     15.70 o
  33   5   2        2.39      -19.85     19.85 o
  35   5   2        0.45      -30.36     52.32 o
  37   5   2        4.20      -21.01     21.01 o
  39   5   2        6.04       -1.66     22.37 o
 -32   6   2        9.17       11.47     22.62 o
 -30   6   2        0.01      -12.92     32.30 o
 -28   6   2       11.52       12.92     32.30 o
 -26   6   2        0.01      -31.01     31.01 o
 -24   6   2       33.71       71.06     33.59 o
 -22   6   2        0.01      -28.42     28.42 o
 -20   6   2      275.88      244.18     41.34 o
 -18   6   2       67.02       75.02     20.18 o
 -16   6   2       66.68       66.61     15.48 o
 -14   6   2       19.02       24.30     12.26 o
 -12   6   2        4.95       21.53     12.69 o
 -10   6   2       92.63       98.46     14.80 o
  -8   6   2       13.42      -14.75     14.89 o
  -6   6   2      290.71      265.04     19.03 o
  -4   6   2       14.18       -3.49     12.80 o
  -2   6   2      142.42      140.96     16.74 o
   0   6   2       36.03       25.71     14.55 o
   2   6   2      111.67      132.38     16.00 o
   4   6   2      221.97      172.26     16.49 o
   6   6   2        1.08      -10.37     18.45 o
   8   6   2       17.58      -10.27     14.80 o
  10   6   2      436.72      406.48     26.70 o
  12   6   2      106.87      120.44     16.13 o
  14   6   2      285.35      369.46     21.06 o
  16   6   2      406.67      451.83     25.97 o
  18   6   2      216.62      278.63     21.93 o
  20   6   2       36.16       27.53     14.68 o
  22   6   2      117.59      127.13     18.43 o
  24   6   2       33.29       94.72     23.28 o
  26   6   2       68.48       86.46     23.54 o
  28   6   2        0.06       20.90     20.48 o
  30   6   2        1.75        0.88     23.90 o
  32   6   2       26.37      -15.38     22.64 o
 -19   7   2        0.94      -29.72     29.72 o
 -17   7   2       32.02      113.69     38.76 o
 -15   7   2      108.02      183.18     26.66 o
 -13   7   2       32.08       67.02     21.87 o
 -11   7   2       27.54        5.94     19.82 o
  -9   7   2        3.58      -10.70     38.76 o
  -7   7   2       38.60       19.44     20.48 o
  -5   7   2        0.31       -6.46     20.10 o
  -3   7   2       85.08       97.92     23.18 o
  -1   7   2       49.03       27.13     21.01 o
   1   7   2       30.52       72.35     21.93 o
   3   7   2       27.84       50.52     21.45 o
   5   7   2        1.89       -9.66     18.20 o
   7   7   2       34.20       36.53     21.11 o
   9   7   2        0.35       20.05     20.77 o
  11   7   2      122.83      187.97     27.32 o
  13   7   2       94.02      110.74     25.38 o
  15   7   2       92.48       92.86     24.52 o
  17   7   2      111.88      114.52     25.14 o
  19   7   2       39.38       36.38     28.42 o
 -51   1   3       85.61      120.01     28.32 o
 -49   1   3       62.00       51.63     52.97 o
 -47   1   3       92.86       98.13     25.11 o
 -45   1   3      123.31      122.63     24.67 o
 -43   1   3      128.13      117.14     24.62 o
 -41   1   3       80.21      107.71     21.93 o
 -39   1   3      329.47      384.34     29.68 o
 -37   1   3      292.78      348.47     27.85 o
 -35   1   3      110.95      116.09     19.63 o
 -33   1   3      353.46      311.13     24.67 o
 -31   1   3      462.42      449.88     19.89 o
 -29   1   3        2.12       -3.12      8.02 o
 -27   1   3       33.77       31.89      7.64 o
 -25   1   3       27.81       42.82      7.55 o
 -23   1   3      268.72      231.56      9.33 o
 -21   1   3     3048.23     2902.21     50.43 o
 -19   1   3     1128.11     1127.98     20.20 o
 -17   1   3     1381.33     1302.82     19.43 o
 -15   1   3     2062.80     2034.30     28.51 o
 -13   1   3      229.06      232.67      7.39 o
 -11   1   3        5.39       11.74      2.29 o
  -9   1   3     8102.52     8398.74     86.23 o
  -7   1   3     3282.23     3240.89     36.01 o
  -5   1   3    75024.97    73985.08    794.96 o
  -3   1   3     9324.63     9031.99    101.81 o
  -1   1   3     1726.42     1724.55     21.70 o
   1   1   3     1096.96     1168.11     19.11 o
   3   1   3    23729.97    24366.89    365.78 o
   5   1   3    53454.41    55067.43    751.22 o
   7   1   3    16307.74    15450.40    212.10 o
   9   1   3    16541.59    16702.97    228.93 o
  11   1   3     1245.65     1199.30     21.50 o
  13   1   3     4987.64     5176.28     80.06 o
  15   1   3        2.79        2.94      3.88 o
  17   1   3    18255.68    18571.13    310.78 o
  19   1   3      825.12      893.39     19.06 o
  21   1   3     5378.28     5201.44     74.43 o
  23   1   3     1034.99     1000.07     21.47 o
  25   1   3     1845.20     1826.98     33.95 o
  27   1   3        0.58       -2.77      4.14 o
  29   1   3      218.14      195.27      9.08 o
  31   1   3        1.46        3.33      6.69 o
  33   1   3      590.78      561.42     18.53 o
  35   1   3      111.72      111.70      9.52 o
  37   1   3      167.17      250.68     17.82 o
  39   1   3      611.01      554.01     63.40 o
  41   1   3      135.39      140.65     24.09 o
  43   1   3       20.64        2.11     26.49 o
  45   1   3       21.45        9.82     20.54 o
  47   1   3        4.93      -20.95     20.95 o
  49   1   3        5.06      -17.98     22.37 o
  51   1   3        7.78      -10.14     24.09 o
 -50   2   3        5.02      -22.84     22.84 o
 -48   2   3        0.44      -13.24     22.37 o
 -46   2   3       65.18       74.29     24.67 o
 -44   2   3        1.18       -5.31     20.04 o
 -42   2   3       56.27       65.44     29.07 o
 -40   2   3      301.80      306.75     28.28 o
 -38   2   3       70.22       72.18     20.54 o
 -36   2   3     1440.46     1508.31     60.72 o
 -34   2   3      142.76      156.29     16.27 o
 -32   2   3     1083.77     1102.55     34.18 o
 -30   2   3     1118.93     1127.21     28.71 o
 -28   2   3      381.58      351.94     18.71 o
 -26   2   3       57.21       67.60      9.56 o
 -24   2   3     1798.02     1878.13     33.84 o
 -22   2   3     1974.63     1901.63     29.13 o
 -20   2   3      396.21      421.67      9.85 o
 -18   2   3     1702.93     1610.06     22.38 o
 -16   2   3     2622.24     2420.30     29.73 o
 -14   2   3     5033.96     5571.78     63.69 o
 -12   2   3     9063.94     9950.62    110.97 o
 -10   2   3      299.70      225.68      6.88 o
  -8   2   3    13738.77    13933.89    163.76 o
  -6   2   3    22982.66    23815.03    277.67 o
  -4   2   3     2244.19     2433.36     37.77 o
  -2   2   3      332.20      400.09      9.13 o
   0   2   3     4589.56     4747.76     84.52 o
   2   2   3    11110.42    10886.02    170.25 o
   4   2   3       89.26       75.71      5.16 o
   6   2   3     3908.69     4298.33     70.45 o
   8   2   3      751.45      745.11     14.46 o
  10   2   3    14657.75    14926.96    210.47 o
  12   2   3     6045.92     5790.03     89.93 o
  14   2   3      824.27     1045.01     21.13 o
  16   2   3     7892.73     7916.56    121.80 o
  18   2   3        6.02       -0.73      5.50 o
  20   2   3     2175.70     2071.65     37.05 o
  22   2   3       15.51       18.76      6.56 o
  24   2   3        2.34        5.26      6.56 o
  26   2   3       31.82        9.60      5.26 o
  28   2   3        0.23       -4.43      7.22 o
  30   2   3       74.15       87.11      9.92 o
  32   2   3      964.55     1079.04     22.40 o
  34   2   3      217.12      291.93     16.67 o
  36   2   3      275.47      269.76     16.72 o
  38   2   3      591.46      523.95     26.15 o
  40   2   3       39.98       47.92     15.75 o
  42   2   3      109.61      141.93     24.62 o
  44   2   3      196.96      193.94     27.22 o
  46   2   3       61.15       87.85     36.17 o
  48   2   3       38.90       47.80     34.88 o
  50   2   3       18.05       27.13     36.17 o
 -49   3   3      134.72      155.04     43.93 o
 -47   3   3       64.14       75.09     27.78 o
 -45   3   3       60.09       89.14     43.93 o
 -43   3   3      235.35      304.25     31.02 o
 -41   3   3      266.53      260.58     28.28 o
 -39   3   3       56.79       57.23     21.45 o
 -37   3   3      156.57      195.00     24.09 o
 -35   3   3      112.44      117.86     16.19 o
 -33   3   3       25.38       33.20     13.76 o
 -31   3   3     1293.20     1214.25     31.72 o
 -29   3   3      373.60      403.81     18.52 o
 -27   3   3       36.34       15.75     10.10 o
 -25   3   3        0.80        3.98     12.09 o
 -23   3   3      187.67      222.31     11.03 o
 -21   3   3       31.60       18.34      6.42 o
 -19   3   3      338.28      338.55     10.93 o
 -17   3   3      205.71      159.64      7.20 o
 -15   3   3        6.76       -4.32      4.32 o
 -13   3   3        1.15       -4.72      4.99 o
 -11   3   3        1.95       -0.35      5.08 o
  -9   3   3     9198.59     9100.16    121.56 o
  -7   3   3      628.42      592.98     15.45 o
  -5   3   3      556.25      587.84     13.16 o
  -3   3   3     1752.67     2060.44     46.70 o
  -1   3   3      449.90      476.51     22.24 o
   1   3   3    20826.09    22066.53    481.85 o
   3   3   3     1286.05     1277.26     36.00 o
   5   3   3      916.22      921.33     18.04 o
   7   3   3      668.61      728.22     18.23 o
   9   3   3     1527.86     1305.75     23.52 o
  11   3   3      945.23      895.87     19.26 o
  13   3   3      429.30      459.06     13.33 o
  15   3   3        0.21        2.72      6.09 o
  17   3   3      565.52      693.75     22.61 o
  19   3   3     2119.02     1970.51     36.71 o
  21   3   3      382.24      399.43     14.96 o
  23   3   3      180.52      170.89     11.05 o
  25   3   3      295.55      313.59     14.37 o
  27   3   3        6.44       -0.81      9.69 o
  29   3   3       11.64        4.43     10.02 o
  31   3   3       26.38        5.34     10.13 o
  33   3   3      121.96      149.81     17.58 o
  35   3   3      177.14      210.75     19.82 o
  37   3   3       86.83       87.46     21.70 o
  39   3   3      435.94      568.22     35.87 o
  41   3   3        1.05      -16.98     18.93 o
  43   3   3       61.71       55.55     34.88 o
  45   3   3       24.92       83.98     37.47 o
  47   3   3      178.78      239.01     47.80 o
 -44   4   3      150.73      186.04     43.93 o
 -42   4   3       12.93       10.34     32.30 o
 -40   4   3       19.14       -5.17     32.30 o
 -38   4   3        9.81       21.96     29.72 o
 -36   4   3      221.36      237.49     26.85 o
 -34   4   3        3.79      -16.88     16.88 o
 -32   4   3       39.66       26.77     14.62 o
 -30   4   3       62.08       40.22     11.96 o
 -28   4   3      298.11      285.45     16.95 o
 -26   4   3      269.83      325.23     17.17 o
 -24   4   3        2.12       -9.61      9.61 o
 -22   4   3       48.56       75.30     10.03 o
 -20   4   3       17.49        8.72      6.80 o
 -18   4   3        0.82        2.78      5.52 o
 -16   4   3      351.40      335.79     12.30 o
 -14   4   3      104.82       95.84      8.05 o
 -12   4   3       43.65       71.73      7.69 o
 -10   4   3       85.85       86.33      7.77 o
  -8   4   3       25.84       20.94      6.46 o
  -6   4   3      973.39      942.11     19.98 o
  -4   4   3      191.85      168.18     14.25 o
  -2   4   3     1166.91     1275.61     35.11 o
   0   4   3     2662.99     2851.86     51.57 o
   2   4   3     3484.20     3554.48     53.57 o
   4   4   3      324.56      367.99     25.90 o
   6   4   3      790.76      702.78     18.08 o
   8   4   3     1963.92     1757.62     35.85 o
  10   4   3        0.15        9.15      7.73 o
  12   4   3      699.45      711.55     20.19 o
  14   4   3      255.20      229.18     12.49 o
  16   4   3       34.86       19.04      7.91 o
  18   4   3        0.35        9.00     13.05 o
  20   4   3     1268.30     1325.14     34.50 o
  22   4   3        1.21      -11.75     11.75 o
  24   4   3        0.09       -1.87     10.47 o
  26   4   3        0.11       -7.45     10.58 o
  28   4   3      928.84      937.05     28.83 o
  30   4   3      236.94      280.03     24.89 o
  32   4   3       69.23       68.04     17.16 o
  34   4   3        0.29       -6.54     15.74 o
  36   4   3        9.58      -16.12     16.12 o
  38   4   3       34.05       43.27     22.37 o
  40   4   3        1.11      -19.12     19.12 o
  42   4   3       79.44       49.33     29.72 o
  44   4   3       44.30      100.77     40.05 o
 -39   5   3        4.66      -29.72     29.72 o
 -37   5   3        7.98       10.58     40.70 o
 -35   5   3        4.16        1.29     27.78 o
 -33   5   3        0.21      -16.99     18.20 o
 -31   5   3        1.03       10.16     16.08 o
 -29   5   3       10.76       -6.73     14.80 o
 -27   5   3        0.32       -4.14     13.87 o
 -25   5   3       15.43       -5.59     14.04 o
 -23   5   3       25.40        4.17     13.69 o
 -21   5   3        3.53        5.98     18.08 o
 -19   5   3       18.12        1.23      9.31 o
 -17   5   3       20.51        4.60      8.92 o
 -15   5   3      154.47      168.00     13.10 o
 -13   5   3       75.19       80.52      8.97 o
 -11   5   3        3.06       -0.27      8.49 o
  -9   5   3       19.20       -8.24      8.24 o
  -7   5   3      112.64      135.89     11.33 o
  -5   5   3      667.66      703.69     21.63 o
  -3   5   3       63.56       53.95      9.44 o
  -1   5   3     1859.54     1861.14     35.84 o
   1   5   3      120.17      163.19     14.94 o
   3   5   3        0.55       -9.29      9.29 o
   5   5   3       22.52       11.92     10.89 o
   7   5   3        2.16        5.39     11.43 o
   9   5   3     1910.16     1737.87     41.90 o
  11   5   3     1747.04     1590.06     39.85 o
  13   5   3      262.99      263.49     17.40 o
  15   5   3      226.82      231.47     17.21 o
  17   5   3        5.37      -10.77     10.77 o
  19   5   3        7.85       -5.77     10.94 o
  21   5   3       45.53       29.52     12.15 o
  23   5   3       68.09       61.52     13.56 o
  25   5   3        0.98       -1.82     11.59 o
  27   5   3      115.32      110.73     18.54 o
  29   5   3      364.42      409.60     31.68 o
  31   5   3       38.57       14.61     17.26 o
  33   5   3      131.41       68.16     49.09 o
  35   5   3      102.10       71.43     25.01 o
  37   5   3        0.12      -20.54     20.54 o
  39   5   3        0.04      -38.76     38.76 o
 -32   6   3       55.10       63.31     34.88 o
 -30   6   3       50.29       47.80     33.59 o
 -28   6   3       25.45       45.22     33.59 o
 -26   6   3        2.30       15.50     29.72 o
 -24   6   3       39.19       87.85     32.30 o
 -22   6   3        2.84       36.17     31.01 o
 -20   6   3        3.99        6.46     29.72 o
 -18   6   3       14.83       31.84     31.17 o
 -16   6   3      109.56      107.51     15.66 o
 -14   6   3      108.49      109.79     15.30 o
 -12   6   3        5.62       -6.37     11.89 o
 -10   6   3       31.70       16.94     12.97 o
  -8   6   3      114.50       86.54     22.93 o
  -6   6   3       26.58       -5.91     13.05 o
  -4   6   3      139.70      143.26     16.55 o
  -2   6   3       30.91       10.16     13.33 o
   0   6   3        2.69      -12.31     12.31 o
   2   6   3      163.48      152.68     18.09 o
   4   6   3      345.65      359.14     24.55 o
   6   6   3      252.54      208.08     21.02 o
   8   6   3      165.53      170.72     20.65 o
  10   6   3        0.08        3.65     15.66 o
  12   6   3       38.22       18.35     13.15 o
  14   6   3        0.93       15.47     14.65 o
  16   6   3       49.13       59.55     15.37 o
  18   6   3      100.27       93.22     16.95 o
  20   6   3       51.63       58.39     16.19 o
  22   6   3        2.51        0.26     19.43 o
  24   6   3       27.19       59.24     19.53 o
  26   6   3      107.96      143.19     25.74 o
  28   6   3        0.01        3.39     21.42 o
  30   6   3       18.72       49.12     23.28 o
 -19   7   3        3.25       67.18     36.17 o
 -17   7   3        4.55       62.01     34.88 o
 -15   7   3        2.10       35.74     21.70 o
 -13   7   3        1.34       11.05     20.18 o
 -11   7   3       10.99        3.03     19.63 o
  -9   7   3        2.96       24.74     23.26 o
  -7   7   3       20.02       16.30     21.11 o
  -5   7   3        1.46       12.86     20.95 o
  -3   7   3        1.47        5.29     19.12 o
  -1   7   3        5.30       14.01     20.04 o
   1   7   3        5.28       13.48     30.36 o
   3   7   3       10.18       -5.23     18.71 o
   5   7   3       36.49       32.61     20.54 o
   7   7   3        0.06       -3.79     20.42 o
   9   7   3      112.08      116.86     24.62 o
  11   7   3        0.28      -20.67     20.67 o
  13   7   3      169.10      169.89     28.14 o
  15   7   3        7.51       25.43     22.96 o
  17   7   3        0.02      -18.76     20.07 o
  19   7   3       36.47       53.26     23.86 o
 -52   0   4      276.31      352.71     51.68 o
 -50   0   4        2.64       29.72     33.59 o
 -48   0   4      612.99      723.50     60.72 o
 -46   0   4       42.36       15.50     31.01 o
 -44   0   4      502.75      587.84     52.97 o
 -42   0   4      364.37      457.36     46.51 o
 -40   0   4      605.98      745.46     54.26 o
 -38   0   4      310.63      255.81     36.17 o
 -36   0   4       45.36       33.59     24.55 o
 -34   0   4       52.78       74.93     24.55 o
 -32   0   4     1838.75     1626.58     77.52 o
 -30   0   4       56.65       37.47     20.67 o
 -28   0   4       86.79       69.77     20.67 o
 -26   0   4     3702.00     3694.58    221.57 o
 -24   0   4    15153.97    15228.40    586.55 o
 -22   0   4    17659.94    18046.56    686.03 o
 -20   0   4     3834.44     3982.62    215.76 o
 -18   0   4     3726.41     3867.77    262.27 o
 -16   0   4     2698.44     2958.07     62.28 o
 -14   0   4    17466.24    18044.18    337.34 o
 -12   0   4     5176.75     4919.52     81.18 o
 -10   0   4      456.71      549.96     15.98 o
  -8   0   4    31241.58    31653.08    496.82 o
  -6   0   4    55815.00    56487.43    883.51 o
  -4   0   4    90445.69    92986.03   1986.50 o
  -2   0   4      409.45      354.67     14.47 o
   0   0   4    27192.68    28364.05    652.28 o
   2   0   4    16194.44    17959.35    414.75 o
   4   0   4     1419.28     1443.19     30.33 o
   6   0   4    98203.63    99924.92   1874.73 o
   8   0   4    25396.78    25644.67    481.86 o
  10   0   4      116.01       84.53      6.08 o
  12   0   4     9493.61     9286.84    178.02 o
  14   0   4    52939.45    54412.18   1019.41 o
  16   0   4     1389.93     1391.70     32.25 o
  18   0   4     2829.65     2440.08     51.90 o
  20   0   4        0.55        2.42      6.65 o
  22   0   4     5165.53     4962.14    122.32 o
  24   0   4     2726.99     2599.17     69.67 o
  26   0   4      103.35      120.85     11.93 o
  28   0   4      192.12      197.97     20.03 o
  30   0   4      303.03      229.63     14.09 o
  32   0   4       16.28       12.97     10.98 o
  34   0   4      238.23      231.29     14.44 o
  36   0   4       63.60       33.16     11.56 o
  38   0   4      181.49       96.90     29.72 o
  40   0   4      932.69     1051.66     67.18 o
  42   0   4        1.19       23.26     28.42 o
  44   0   4        2.09       25.84     29.72 o
  46   0   4       51.05       36.17     32.30 o
  48   0   4       15.42       28.42     34.88 o
  50   0   4      111.36      148.58     42.63 o
  52   0   4       14.50      -11.63     34.88 o
 -51   1   4       43.07       36.06     25.11 o
 -49   1   4       27.00       27.78     23.75 o
 -47   1   4       11.99       49.74     22.84 o
 -45   1   4      229.90      256.17     29.60 o
 -43   1   4        0.04       -5.41     32.30 o
 -41   1   4      110.41       62.33     20.54 o
 -39   1   4     1093.23     1014.45     44.74 o
 -37   1   4      587.13      517.04     32.85 o
 -35   1   4       17.14       -2.58     15.53 o
 -33   1   4      847.12      811.93     37.90 o
 -31   1   4     4925.28     4918.03    155.04 o
 -29   1   4     3452.61     3367.78     73.11 o
 -27   1   4     1067.89     1067.79     25.36 o
 -25   1   4      137.55      127.13      7.36 o
 -23   1   4     1511.21     1485.93     27.28 o
 -21   1   4     3027.01     2998.86     46.68 o
 -19   1   4     7220.97     7011.38     99.23 o
 -17   1   4     1351.22     1440.31     23.10 o
 -15   1   4       47.59       58.09      4.52 o
 -13   1   4     3610.61     3446.40     40.27 o
 -11   1   4     1401.67     1510.27     18.16 o
  -9   1   4    24272.33    24656.61    281.46 o
  -7   1   4    19751.21    20217.36    218.07 o
  -5   1   4    20451.71    20866.29    245.65 o
  -3   1   4     5912.10     5729.52     68.74 o
  -1   1   4    10165.94    10144.41    122.86 o
   1   1   4    21536.94    21537.89    259.30 o
   3   1   4      138.51      101.27      6.36 o
   5   1   4      246.87      187.45      6.35 o
   7   1   4     2002.39     2161.49     34.91 o
   9   1   4    27350.09    28250.26    417.76 o
  11   1   4       21.62       19.57      4.28 o
  13   1   4    53413.77    53799.43    792.53 o
  15   1   4      665.84      489.85     12.81 o
  17   1   4     2993.25     2751.22     51.56 o
  19   1   4     1723.62     1620.80     29.62 o
  21   1   4     6569.53     6491.48     91.91 o
  23   1   4     4930.03     4726.45     68.79 o
  25   1   4        1.30       -0.42      5.20 o
  27   1   4      269.53      306.87     10.95 o
  29   1   4      704.37      699.02     16.54 o
  31   1   4     1492.84     1498.23     31.05 o
  33   1   4      472.24      495.92     19.34 o
  35   1   4      126.40      140.90      9.87 o
  37   1   4        0.04      -11.99     11.99 o
  39   1   4        2.23      -11.63     11.63 o
  41   1   4       13.87       -7.08     33.59 o
  43   1   4      245.89      175.90     26.85 o
  45   1   4       12.34       26.11     21.45 o
  47   1   4        0.60      -20.09     21.34 o
  49   1   4        0.47      -22.37     22.37 o
  51   1   4       23.45       47.80     26.49 o
 -50   2   4        0.15       -8.81     22.62 o
 -48   2   4        2.28      -26.10     34.24 o
 -46   2   4       22.50       24.76     22.37 o
 -44   2   4        0.01      -24.55     27.13 o
 -42   2   4       16.08        1.29     19.18 o
 -40   2   4        5.12       -9.14     34.88 o
 -38   2   4       91.32       65.23     19.63 o
 -36   2   4      399.16      393.30     29.19 o
 -34   2   4      114.92      158.05     20.95 o
 -32   2   4        8.33        2.46     12.14 o
 -30   2   4      657.45      670.17     21.46 o
 -28   2   4      210.42      216.88     15.48 o
 -26   2   4      417.12      392.82     18.71 o
 -24   2   4     2609.56     2463.24     56.93 o
 -22   2   4      156.52      145.36      6.26 o
 -20   2   4        6.92       -1.31      4.70 o
 -18   2   4      447.32      488.08      9.71 o
 -16   2   4     1843.39     1910.98     24.27 o
 -14   2   4      657.01      824.64     12.58 o
 -12   2   4      516.14      527.04      9.81 o
 -10   2   4     2992.28     2650.74     37.98 o
  -8   2   4     1670.48     1542.47     22.40 o
  -6   2   4      375.32      334.93     14.31 o
  -4   2   4     3641.72     3514.92     53.08 o
  -2   2   4      803.65      930.55     34.24 o
   0   2   4       44.38      115.18      6.09 o
   2   2   4     2547.10     2909.73     49.19 o
   4   2   4        0.91        1.09      4.12 o
   6   2   4     4276.47     4385.55     77.99 o
   8   2   4     2997.98     3211.76     58.82 o
  10   2   4     8555.12     9141.78    138.98 o
  12   2   4     4956.68     5298.18     82.99 o
  14   2   4     2401.06     2288.49     39.34 o
  16   2   4     8411.38     8333.55    128.01 o
  18   2   4      804.93      824.20     19.23 o
  20   2   4       43.28       58.32      7.16 o
  22   2   4       64.36       64.80     10.36 o
  24   2   4      854.36      844.07     20.77 o
  26   2   4      961.91      988.93     23.28 o
  28   2   4       20.49       14.54      7.16 o
  30   2   4       18.90       31.02      9.63 o
  32   2   4       16.39       10.42      5.14 o
  34   2   4      288.11      232.87     11.29 o
  36   2   4      440.08      518.46     21.86 o
  38   2   4      142.74      124.98     17.21 o
  40   2   4       40.11       54.98     21.15 o
  42   2   4        2.12      -11.56     17.66 o
  44   2   4        1.78        0.00     28.42 o
  46   2   4        0.25       38.76     34.88 o
  48   2   4        5.02      -20.67     32.30 o
  50   2   4       12.28       -3.88     34.88 o
 -47   3   4        4.11        4.47     23.54 o
 -45   3   4       64.74       74.98     25.01 o
 -43   3   4       91.54      100.77     40.05 o
 -41   3   4       31.04        5.17     19.50 o
 -39   3   4       74.94       58.42     20.95 o
 -37   3   4       82.42       77.93     20.54 o
 -35   3   4       67.06       49.00     18.58 o
 -33   3   4      104.35      110.35     15.27 o
 -31   3   4      171.94      180.44     16.95 o
 -29   3   4      667.55      630.65     33.57 o
 -27   3   4      534.48      513.38     25.73 o
 -25   3   4       21.88       19.17      9.58 o
 -23   3   4       64.81       46.76      8.88 o
 -21   3   4       57.25       49.18      6.57 o
 -19   3   4        0.04       -2.01      4.92 o
 -17   3   4      502.83      512.29     10.91 o
 -15   3   4        0.62       -4.47      4.47 o
 -13   3   4       13.13       -5.47      5.47 o
 -11   3   4       85.17      126.69      7.30 o
  -9   3   4      255.31      318.52     10.34 o
  -7   3   4     1854.63     2048.46     31.63 o
  -5   3   4     4712.58     5391.59     74.15 o
  -3   3   4     9478.08    10888.22    152.35 o
  -1   3   4     4850.48     5927.91    145.27 o
   1   3   4      887.81     1175.12     38.90 o
   3   3   4      664.76      760.20     22.32 o
   5   3   4     1198.64     1307.68     24.79 o
   7   3   4      276.33      296.99     13.00 o
   9   3   4     1335.73     1345.52     25.92 o
  11   3   4        0.61        2.69      7.59 o
  13   3   4      379.47      315.04     14.65 o
  15   3   4        7.85        3.31      5.55 o
  17   3   4     1023.63     1063.72     23.10 o
  19   3   4      848.72      825.75     33.57 o
  21   3   4       67.85       85.06     11.42 o
  23   3   4       44.37       48.07     11.01 o
  25   3   4      802.70      727.91     28.38 o
  27   3   4       47.47       52.52     11.45 o
  29   3   4        0.24       -4.21      9.62 o
  31   3   4       20.95       12.07     10.81 o
  33   3   4       10.96       -3.56     13.39 o
  35   3   4      219.41      169.54     19.28 o
  37   3   4      241.87      263.29     22.12 o
  39   3   4       26.21       -5.01     29.07 o
  41   3   4        3.12      -17.66     17.66 o
  43   3   4      123.76       90.12     46.51 o
  45   3   4       22.55       -9.04     32.30 o
  47   3   4       50.96       28.42     36.17 o
 -44   4   4       79.71       38.76     37.47 o
 -42   4   4      116.66      186.04     42.63 o
 -40   4   4      338.33      343.66     47.80 o
 -38   4   4       79.90      112.40     34.88 o
 -36   4   4      147.11      147.11     23.18 o
 -34   4   4       48.38       49.72     15.63 o
 -32   4   4        3.53       -3.94     13.01 o
 -30   4   4      299.64      271.17     17.14 o
 -28   4   4      149.99      127.31     13.58 o
 -26   4   4       79.45       47.93     11.01 o
 -24   4   4      304.61      338.89     17.17 o
 -22   4   4       91.27      100.87      9.69 o
 -20   4   4       10.60       11.31      6.31 o
 -18   4   4      794.36      666.80     15.21 o
 -16   4   4      208.92      257.28      9.99 o
 -14   4   4      356.59      413.85     14.87 o
 -12   4   4      290.07      307.44     11.73 o
 -10   4   4      146.13      123.54      8.53 o
  -8   4   4      411.97      413.15     13.02 o
  -6   4   4      347.39      346.19     11.81 o
  -4   4   4       69.90       70.68      8.34 o
  -2   4   4        0.00       -5.53      5.53 o
   0   4   4       17.97        3.86      6.51 o
   2   4   4       16.81        7.85      6.85 o
   4   4   4     1108.13     1127.34     29.79 o
   6   4   4     1534.84     1514.45     41.21 o
   8   4   4      288.74      240.80     15.02 o
  10   4   4     1011.36      935.10     28.16 o
  12   4   4      241.27      210.33     13.50 o
  14   4   4      334.85      315.66     17.23 o
  16   4   4       12.28       21.06      8.57 o
  18   4   4      829.69      956.79     57.28 o
  20   4   4     1789.91     1639.82     40.05 o
  22   4   4        0.41        2.26     10.41 o
  24   4   4        3.34      -10.00     10.60 o
  26   4   4       27.66       14.20     11.49 o
  28   4   4      270.08      233.36     16.96 o
  30   4   4      502.02      455.84     21.41 o
  32   4   4       52.27       61.59     17.33 o
  34   4   4        0.01       -7.95     15.63 o
  36   4   4       11.38        1.79     16.87 o
  38   4   4      203.87      278.90     30.15 o
  40   4   4       12.14       13.07     22.78 o
  42   4   4       11.94       -4.51     25.19 o
  44   4   4        6.58      -13.07     23.28 o
 -39   5   4       47.68       73.64     36.17 o
 -37   5   4        3.89       -9.42     20.54 o
 -35   5   4        5.12        6.59     21.32 o
 -33   5   4        5.98        5.01     35.53 o
 -31   5   4      179.85      126.29     19.14 o
 -29   5   4       49.83       47.59     15.28 o
 -27   5   4       48.84       50.19     15.27 o
 -25   5   4        2.42      -15.04     15.04 o
 -23   5   4      111.15      160.37     18.20 o
 -21   5   4      178.59      179.60     13.83 o
 -19   5   4       18.30        4.61      9.13 o
 -17   5   4      154.71      116.13     10.13 o
 -15   5   4      602.49      643.46     19.24 o
 -13   5   4      174.85      179.05     12.71 o
 -11   5   4       66.44       60.46      9.73 o
  -9   5   4       64.41       16.57      8.87 o
  -7   5   4      198.70      182.81     11.88 o
  -5   5   4        0.02       -7.75      7.75 o
  -3   5   4       11.91       -6.34      8.04 o
  -1   5   4      635.80      635.80     21.82 o
   1   5   4      971.18      995.97     26.20 o
   3   5   4      651.96      670.63     21.95 o
   5   5   4     2802.11     2688.13     51.94 o
   7   5   4       18.80       29.85     12.58 o
   9   5   4       27.52       14.17     12.27 o
  11   5   4      385.20      411.14     20.31 o
  13   5   4     1877.46     1812.80     43.76 o
  15   5   4        0.99        3.42     11.70 o
  17   5   4       91.60      115.08     14.58 o
  19   5   4        9.78       -2.58     11.37 o
  21   5   4       58.42       48.53     13.43 o
  23   5   4       41.43       21.84     16.41 o
  25   5   4        0.03      -10.42     11.78 o
  27   5   4       13.95        9.72     12.31 o
  29   5   4       13.04        0.21     31.92 o
  31   5   4      104.53       64.20     23.54 o
  33   5   4       66.16       50.49     31.01 o
  35   5   4       53.35       38.54     23.70 o
  37   5   4        0.30      -22.26     22.26 o
 -30   6   4       11.66       11.63     31.01 o
 -28   6   4        1.22       32.30     33.59 o
 -26   6   4       53.04      108.52     34.88 o
 -24   6   4      159.64      248.06     43.93 o
 -22   6   4        0.58       64.60     32.30 o
 -20   6   4       17.64       33.59     29.72 o
 -18   6   4      114.51      150.31     22.35 o
 -16   6   4        0.41       -0.13     13.71 o
 -14   6   4       86.03      122.39     19.21 o
 -12   6   4        0.08        9.53     11.96 o
 -10   6   4       57.97       31.74     12.97 o
  -8   6   4        6.87       -1.37     11.91 o
  -6   6   4      112.98       62.41     14.35 o
  -4   6   4       73.48       44.11     13.90 o
  -2   6   4        7.29      -12.05     12.05 o
   0   6   4        5.21       -8.92     24.39 o
   2   6   4        3.21      -11.47     16.71 o
   4   6   4      298.74      345.97     20.39 o
   6   6   4        5.95      -16.67     16.67 o
   8   6   4       88.92       97.66     15.07 o
  10   6   4        0.16       -2.97     12.58 o
  12   6   4      140.95      125.99     18.00 o
  14   6   4      542.29      591.32     29.04 o
  16   6   4        1.17       21.61     14.53 o
  18   6   4       22.94       32.10     15.27 o
  20   6   4        9.58        5.54     14.48 o
  22   6   4       44.33       39.38     16.19 o
  24   6   4       82.80       86.15     18.15 o
  26   6   4        4.19       16.07     21.42 o
  28   6   4        8.28       -1.57     20.48 o
  30   6   4        5.84      -20.77     20.77 o
 -17   7   4        2.05       63.31     34.88 o
 -15   7   4        0.78       16.80     32.30 o
 -13   7   4       22.88       62.54     22.26 o
 -11   7   4       11.30       45.22     29.72 o
  -9   7   4       68.53      108.38     24.62 o
  -7   7   4       18.97       20.70     21.45 o
  -5   7   4       17.47       25.49     20.42 o
  -3   7   4        1.91       -1.29     20.10 o
  -1   7   4       11.08       37.38     31.65 o
   1   7   4       25.33       15.03     20.04 o
   3   7   4        9.28       17.23     20.54 o
   5   7   4        2.51       25.75     20.42 o
   7   7   4       26.20       51.03     23.90 o
   9   7   4        0.04       38.54     21.11 o
  11   7   4        5.64      -22.54     32.30 o
  13   7   4       32.98       14.55     22.62 o
  15   7   4       18.29        7.75     21.70 o
  17   7   4       88.34      102.36     25.74 o
 -51   1   5       22.91       -4.52     23.75 o
 -49   1   5       21.27       36.98     24.09 o
 -47   1   5        0.93       -7.11     21.01 o
 -45   1   5        0.01      -15.50     19.63 o
 -43   1   5      134.77      129.87     27.13 o
 -41   1   5       49.81       47.80     20.10 o
 -39   1   5       71.19       79.46     20.10 o
 -37   1   5      608.64      495.20     31.94 o
 -35   1   5      115.34      102.45     19.63 o
 -33   1   5     2106.50     2054.50     66.23 o
 -31   1   5      706.75      685.05     34.68 o
 -29   1   5     1880.09     1831.51     58.45 o
 -27   1   5       41.93       26.79      6.46 o
 -25   1   5     3111.50     3298.12     56.87 o
 -23   1   5       17.52       20.03      5.03 o
 -21   1   5     1805.27     1945.72     36.11 o
 -19   1   5      795.48      895.85     19.28 o
 -17   1   5     2603.72     2737.05     40.04 o
 -15   1   5     3386.38     3447.59     45.52 o
 -13   1   5     6275.14     6406.47     72.98 o
 -11   1   5      567.08      569.92      9.03 o
  -9   1   5      211.33      244.76      5.34 o
  -7   1   5    20520.65    21364.24    241.86 o
  -5   1   5     4300.03     4194.92     62.47 o
  -3   1   5     9197.09     8957.78    105.95 o
  -1   1   5      183.64      172.16      5.58 o
   1   1   5       96.45      123.98      6.84 o
   3   1   5     3035.71     3111.92     48.87 o
   5   1   5     1387.46     1306.31     22.75 o
   7   1   5     2184.38     2486.53     40.32 o
   9   1   5    33315.00    33408.09    493.35 o
  11   1   5      420.80      477.00     12.89 o
  13   1   5     3824.44     3491.29     56.15 o
  15   1   5     9168.35     9137.25    139.02 o
  17   1   5      492.60      546.42     15.77 o
  19   1   5      458.82      409.44     14.09 o
  21   1   5      126.50      117.68      8.47 o
  23   1   5      242.27      274.27      9.75 o
  25   1   5      324.00      335.99     11.29 o
  27   1   5     1781.50     1765.70     30.71 o
  29   1   5       55.59       73.07      8.05 o
  31   1   5      670.82      698.53     22.44 o
  33   1   5       86.02       55.71      8.25 o
  35   1   5      223.85      239.54     12.25 o
  37   1   5       13.43       12.42      7.40 o
  39   1   5        9.33       -8.78     13.16 o
  41   1   5       10.27       -2.15     12.85 o
  43   1   5       27.86       35.03     22.61 o
  45   1   5       32.93       54.74     23.90 o
  47   1   5        1.31       -5.19     21.87 o
  49   1   5       20.47       -5.27     36.17 o
  51   1   5       22.83       35.61     26.94 o
 -50   2   5        7.08      -14.84     23.28 o
 -48   2   5        8.65       12.06     23.28 o
 -46   2   5        0.45      -16.05     20.54 o
 -44   2   5      188.58      238.87     28.28 o
 -42   2   5      171.30      158.79     24.09 o
 -40   2   5      330.59      319.04     28.68 o
 -38   2   5      392.21      441.55     31.51 o
 -36   2   5       63.70       38.86     17.80 o
 -34   2   5      249.43      221.86     38.11 o
 -32   2   5      160.94      162.13     20.42 o
 -30   2   5     2642.05     2565.59     59.77 o
 -28   2   5     1351.92     1270.18     42.94 o
 -26   2   5      556.36      523.73     17.84 o
 -24   2   5       97.48       72.46      8.02 o
 -22   2   5       79.57       61.64      6.26 o
 -20   2   5     3331.75     3329.68     39.89 o
 -18   2   5     1533.88     1543.69     20.53 o
 -16   2   5      819.99      795.96     12.41 o
 -14   2   5       57.60       36.38      4.31 o
 -12   2   5     4823.76     4941.57     60.36 o
 -10   2   5      593.54      429.35     14.18 o
  -8   2   5     5572.66     5416.74     78.66 o
  -6   2   5       46.36       33.45     10.96 o
  -4   2   5      467.16      419.49     10.25 o
  -2   2   5     2579.93     2969.82     47.45 o
   0   2   5     2000.22     2575.74     39.40 o
   2   2   5    13624.96    14024.09    218.47 o
   4   2   5     6135.28     6382.50    102.28 o
   6   2   5      368.13      446.51     13.88 o
   8   2   5     2341.36     2434.57     46.68 o
  10   2   5     1366.59     1608.26     33.51 o
  12   2   5     1610.93     1853.00     32.59 o
  14   2   5     1385.28     1331.12     25.60 o
  16   2   5    12016.25    11525.92    175.09 o
  18   2   5      556.71      588.04     16.06 o
  20   2   5     3626.55     3457.41     57.86 o
  22   2   5       12.43       34.24      7.61 o
  24   2   5      153.66      155.04     10.26 o
  26   2   5     2568.21     2524.19     45.98 o
  28   2   5     1506.68     1587.88     33.00 o
  30   2   5       68.00       63.72      7.93 o
  32   2   5       63.69       52.38      8.68 o
  34   2   5       12.79        9.92      7.12 o
  36   2   5      287.67      278.34     17.04 o
  38   2   5       27.78        6.02     15.43 o
  40   2   5       87.23       91.09     19.82 o
  42   2   5        3.61      -17.38     17.38 o
  44   2   5        2.47       -6.46     29.72 o
  46   2   5       32.98       64.60     34.88 o
  48   2   5       16.19       23.26     33.59 o
 -47   3   5        0.19      -16.12     22.78 o
 -45   3   5        3.64      -15.83     21.45 o
 -43   3   5        0.25      -19.50     19.50 o
 -41   3   5        1.18      -20.33     30.36 o
 -39   3   5      104.04       82.47     21.87 o
 -37   3   5      149.46      140.34     46.51 o
 -35   3   5      222.11      316.80     34.24 o
 -33   3   5      345.18      454.55     23.81 o
 -31   3   5        2.14       14.56     12.38 o
 -29   3   5     2043.56     1980.23     43.67 o
 -27   3   5        3.32        3.24      9.81 o
 -25   3   5       22.98       23.70      8.88 o
 -23   3   5        0.70       -4.88      6.94 o
 -21   3   5     2057.97     2090.69     30.90 o
 -19   3   5     2010.47     1972.28     29.30 o
 -17   3   5        2.74        8.41      5.13 o
 -15   3   5       12.35        2.66      4.82 o
 -13   3   5      591.87      534.26     13.08 o
 -11   3   5     6047.45     6488.40     88.58 o
  -9   3   5      330.16      255.65     10.24 o
  -7   3   5      311.00      421.37     11.46 o
  -5   3   5     2852.28     2914.92     56.96 o
  -3   3   5      420.05      551.41     33.51 o
  -1   3   5     5802.25     6314.85     99.92 o
   1   3   5      111.41       84.74      9.32 o
   3   3   5      178.20      217.03     12.23 o
   5   3   5     5551.42     5408.54    102.19 o
   7   3   5     2206.77     2373.54     41.47 o
   9   3   5      410.80      415.04     13.06 o
  11   3   5       47.01       28.91      8.83 o
  13   3   5      907.13      823.49     22.94 o
  15   3   5     1000.40      964.67     25.75 o
  17   3   5      204.06      156.78     12.39 o
  19   3   5     1668.84     1721.33     38.97 o
  21   3   5      188.80      238.57     14.77 o
  23   3   5       52.83       47.89     16.60 o
  25   3   5      529.87      570.54     21.91 o
  27   3   5      221.65      195.90     14.85 o
  29   3   5      329.26      343.03     17.61 o
  31   3   5      218.18      213.43     15.74 o
  33   3   5      344.02      306.17     18.22 o
  35   3   5       76.72       85.78     17.06 o
  37   3   5       42.44       90.04     17.58 o
  39   3   5        7.47      -13.71     18.71 o
  41   3   5       73.75       69.87     33.59 o
  43   3   5       69.03       64.35     23.70 o
  45   3   5        9.86       24.55     34.88 o
  47   3   5        0.20       23.26     36.17 o
 -44   4   5       63.93       49.09     37.47 o
 -42   4   5       35.28       90.44     37.47 o
 -40   4   5      446.60      457.36     52.97 o
 -38   4   5       26.48       25.84     29.72 o
 -36   4   5      302.64      345.43     54.26 o
 -34   4   5      305.70      399.10     23.78 o
 -32   4   5      153.33      114.25     19.01 o
 -30   4   5       38.07       31.92     11.67 o
 -28   4   5       55.44       58.24     11.89 o
 -26   4   5       28.12       21.56     10.49 o
 -24   4   5        0.55        2.68      7.88 o
 -22   4   5       23.53        6.82      7.07 o
 -20   4   5      133.36      140.24      9.32 o
 -18   4   5        0.76       -6.08      6.08 o
 -16   4   5     1737.51     1679.42     26.97 o
 -14   4   5       13.29       -2.94      6.75 o
 -12   4   5      235.43      220.37     10.25 o
 -10   4   5      340.92      321.43     11.78 o
  -8   4   5      717.44      724.79     16.64 o
  -6   4   5     1432.88     1456.35     28.88 o
  -4   4   5      380.50      372.23     14.56 o
  -2   4   5      639.43      662.91     27.66 o
   0   4   5      784.84      852.83     29.08 o
   2   4   5      435.78      421.81     16.13 o
   4   4   5     1380.68     1356.81     30.16 o
   6   4   5      371.57      401.06     16.31 o
   8   4   5     5611.18     5540.87     94.03 o
  10   4   5      526.36      487.07     17.68 o
  12   4   5     3526.38     3364.20     61.06 o
  14   4   5      738.09      660.29     20.63 o
  16   4   5      918.56      814.59     31.46 o
  18   4   5     3966.60     3873.41     76.65 o
  20   4   5      183.60      172.33     15.32 o
  22   4   5       10.24       -3.11     10.43 o
  24   4   5       32.41       19.53     11.39 o
  26   4   5      182.15      209.19     16.28 o
  28   4   5      141.48      209.43     16.42 o
  30   4   5       14.80       20.96     12.41 o
  32   4   5       52.64       50.53     16.87 o
  34   4   5        0.57      -15.40     15.40 o
  36   4   5      141.08      193.59     22.62 o
  38   4   5       26.14       36.73     18.83 o
  40   4   5       12.28       50.39     23.75 o
  42   4   5        8.50       -6.16     21.87 o
 -39   5   5      114.89      126.61     38.76 o
 -37   5   5      119.68      121.44     36.17 o
 -35   5   5       36.77       70.03     33.59 o
 -33   5   5        2.95      -18.27     18.27 o
 -31   5   5       59.61       62.01     20.54 o
 -29   5   5        1.89      -13.26     13.26 o
 -27   5   5        9.11       13.32     13.87 o
 -25   5   5      100.26      104.33     16.12 o
 -23   5   5      279.32      269.49     18.37 o
 -21   5   5      465.41      405.92     18.29 o
 -19   5   5       57.70       33.74     14.35 o
 -17   5   5      152.80      185.22     10.96 o
 -15   5   5      270.82      197.68     12.53 o
 -13   5   5       56.36       41.16      9.43 o
 -11   5   5       44.42       50.84      9.76 o
  -9   5   5       18.48       -8.29      8.29 o
  -7   5   5      267.17      273.64     13.61 o
  -5   5   5       20.26        1.40     12.52 o
  -3   5   5       67.23       57.87      9.79 o
  -1   5   5       21.96        0.68      9.22 o
   1   5   5      142.94      131.09     15.31 o
   3   5   5     1330.99     1445.38     37.46 o
   5   5   5       32.74       66.03     13.52 o
   7   5   5      139.42      109.57     14.21 o
   9   5   5       38.82       25.61     12.66 o
  11   5   5       15.01        8.02     11.70 o
  13   5   5      108.36       98.48     16.31 o
  15   5   5        0.95       -4.16     11.97 o
  17   5   5      105.86      124.50     14.88 o
  19   5   5        0.21       -6.85     11.75 o
  21   5   5        1.05       -2.16     11.40 o
  23   5   5       11.10       -2.63     12.02 o
  25   5   5       12.16       -6.21     12.27 o
  27   5   5       17.11        1.23     12.54 o
  29   5   5        2.42       -3.30     15.09 o
  31   5   5       37.53       32.13     22.61 o
  33   5   5       14.85       21.40     21.87 o
  35   5   5        1.39      -36.82     38.11 o
  37   5   5        7.56      -12.26     31.01 o
 -30   6   5        8.77       24.55     33.59 o
 -28   6   5       33.30       52.97     32.30 o
 -26   6   5        5.83       16.80     29.72 o
 -24   6   5        0.44       37.47     31.01 o
 -22   6   5      162.90      214.47     38.76 o
 -20   6   5      215.11      405.68     47.80 o
 -18   6   5       78.28      100.77     33.59 o
 -16   6   5      409.42      386.26     29.60 o
 -14   6   5      264.72      262.81     18.34 o
 -12   6   5      132.58      147.80     16.22 o
 -10   6   5       10.49        1.77     12.65 o
  -8   6   5        7.12      -10.62     12.00 o
  -6   6   5        7.65        7.17     12.49 o
  -4   6   5      237.91      262.78     24.18 o
  -2   6   5        0.00      -13.76     13.76 o
   0   6   5       12.03      -12.87     12.87 o
   2   6   5       23.40       18.05     12.88 o
   4   6   5      141.75      131.14     16.05 o
   6   6   5       10.73       -1.66     11.79 o
   8   6   5        4.90      -12.49     12.49 o
  10   6   5       10.54       18.53     16.24 o
  12   6   5       97.06       96.72     17.45 o
  14   6   5        1.62       -6.71     14.02 o
  16   6   5       20.17       35.55     15.94 o
  18   6   5      277.77      357.40     24.19 o
  20   6   5        0.02       22.49     15.86 o
  22   6   5      184.53      227.45     32.60 o
  24   6   5        0.01       -4.81     15.59 o
  26   6   5        0.49       11.58     15.75 o
  28   6   5        9.85        8.68     22.35 o
  30   6   5        0.25        9.86     23.90 o
 -17   7   5        7.58      -11.63     31.01 o
 -15   7   5        0.40       12.92     31.01 o
 -13   7   5        1.83      -14.21     28.42 o
 -11   7   5        0.01        9.04     20.42 o
  -9   7   5        2.69       34.36     21.45 o
  -7   7   5        9.14       -0.03     20.04 o
  -5   7   5        5.32        6.20     20.42 o
  -3   7   5        1.35       20.42     21.45 o
  -1   7   5       35.09       61.88     22.37 o
   1   7   5        9.34       12.19     30.36 o
   3   7   5       11.69        7.39     20.77 o
   5   7   5       36.63       31.50     23.26 o
   7   7   5       16.09       11.07     20.77 o
   9   7   5        1.89       46.19     21.70 o
  11   7   5       12.24       -6.35     20.95 o
  13   7   5       10.85      -18.65     20.48 o
  15   7   5      184.63      243.07     30.90 o
 -52   0   6       17.32       74.93     36.17 o
 -50   0   6        0.78        1.29     31.01 o
 -48   0   6       37.20       20.67     31.01 o
 -46   0   6        3.98       -6.46     27.13 o
 -44   0   6       67.74      131.78     34.88 o
 -42   0   6     1831.72     2105.90    102.07 o
 -40   0   6       56.73      102.07     31.01 o
 -38   0   6        4.16       -3.88     21.96 o
 -36   0   6      355.75      409.55     41.34 o
 -34   0   6      350.25      387.59     38.76 o
 -32   0   6      745.33      797.14     50.39 o
 -30   0   6     4620.85     4520.58    169.25 o
 -28   0   6       13.72       19.38     18.09 o
 -26   0   6        0.11      -14.21     14.21 o
 -24   0   6        0.96        1.29     14.21 o
 -22   0   6     2702.84     3003.97     88.14 o
 -20   0   6       17.22       22.08     10.24 o
 -18   0   6    12566.83    13249.56    299.76 o
 -16   0   6    19148.70    19668.54    344.11 o
 -14   0   6     6501.56     6640.92    139.93 o
 -12   0   6     4634.79     4864.19     79.68 o
 -10   0   6    12559.29    12925.96    204.80 o
  -8   0   6    21488.89    21264.58    334.10 o
  -6   0   6    42204.78    42032.52    751.91 o
  -4   0   6      394.12      357.30     18.09 o
  -2   0   6    18953.98    19271.21    386.78 o
   0   0   6     1659.89     1852.85     47.96 o
   2   0   6    64544.16    64615.13   1521.93 o
   4   0   6     2926.25     3110.80     62.65 o
   6   0   6     6726.50     6312.83    146.85 o
   8   0   6     1109.45      987.52     28.73 o
  10   0   6     3466.18     3249.90     70.50 o
  12   0   6     6123.27     5525.75    108.89 o
  14   0   6       90.71       56.25      7.78 o
  16   0   6     5886.95     6425.91    263.33 o
  18   0   6       41.65       37.26      6.72 o
  20   0   6        0.56       10.62      6.14 o
  22   0   6      173.27      262.39     15.50 o
  24   0   6       68.22       68.85     10.75 o
  26   0   6       76.70       49.97     10.96 o
  28   0   6     6851.37     6623.22    164.32 o
  30   0   6     2740.71     2678.65     75.03 o
  32   0   6      835.56      833.41     27.85 o
  34   0   6      201.16      227.84     15.37 o
  36   0   6       58.84       60.57     11.39 o
  38   0   6       69.28       74.66     15.45 o
  40   0   6       94.92      114.38     17.41 o
  42   0   6       13.44       -6.46     27.13 o
  44   0   6        5.83      -27.13     27.13 o
  46   0   6       10.04       20.67     31.01 o
  48   0   6       66.59       98.19     37.47 o
  50   0   6        8.12       -5.17     33.59 o
 -51   1   6       41.17       58.14     26.49 o
 -49   1   6       18.61       25.68     22.78 o
 -47   1   6       51.72       51.68     22.84 o
 -45   1   6      348.05      380.68     38.11 o
 -43   1   6        4.67      -11.63     18.27 o
 -41   1   6      445.36      449.89     33.59 o
 -39   1   6        0.07       -1.97     23.90 o
 -37   1   6        1.94      -15.53     15.53 o
 -35   1   6     3408.48     3361.22     96.82 o
 -33   1   6      570.68      555.44     32.42 o
 -31   1   6      433.01      447.71     34.88 o
 -29   1   6     1762.48     1634.61     53.88 o
 -27   1   6       93.30      114.24     12.92 o
 -25   1   6       56.27       44.60     13.24 o
 -23   1   6      105.04      110.17      7.88 o
 -21   1   6     4508.25     4623.87    120.79 o
 -19   1   6     6108.68     6266.65    134.91 o
 -17   1   6       63.04       82.78      8.07 o
 -15   1   6     9482.89     9614.05    115.60 o
 -13   1   6     1483.44     1510.51     19.43 o
 -11   1   6      415.43      458.14      9.37 o
  -9   1   6     3407.34     3184.25     39.86 o
  -7   1   6     3486.54     3646.91     47.97 o
  -5   1   6      838.85      709.54     16.25 o
  -3   1   6     1110.06     1107.33     15.35 o
  -1   1   6      298.66      375.12     11.21 o
   1   1   6     4052.99     3725.24     54.62 o
   3   1   6     5787.07     5471.31     84.08 o
   5   1   6     1118.26     1021.01     18.93 o
   7   1   6     9561.78     9626.11    145.12 o
   9   1   6     8829.19     8893.76    134.63 o
  11   1   6     4467.39     4603.07     72.31 o
  13   1   6     8779.28     9166.26    139.48 o
  15   1   6      286.06      263.06      9.85 o
  17   1   6     1104.92      992.87     20.81 o
  19   1   6     6863.67     6803.44    119.45 o
  21   1   6      178.12      168.83      8.52 o
  23   1   6        0.19       -2.04      5.18 o
  25   1   6      596.58      632.23     15.45 o
  27   1   6     1344.94     1254.58     24.27 o
  29   1   6     2089.25     2134.27     36.44 o
  31   1   6        2.20        0.65      6.69 o
  33   1   6      172.36      138.30      9.65 o
  35   1   6      121.41      135.00     10.39 o
  37   1   6        0.61        5.37      7.99 o
  39   1   6       79.57      114.25     16.12 o
  41   1   6        0.02        5.17     13.29 o
  43   1   6      120.02      144.66     25.11 o
  45   1   6        2.86      -19.12     19.12 o
  47   1   6       71.16      137.02     26.94 o
  49   1   6       11.01       23.26     34.88 o
 -50   2   6       22.93       39.14     26.02 o
 -48   2   6        0.98      -20.51     21.87 o
 -46   2   6        0.09       10.50     21.45 o
 -44   2   6      209.47      241.96     28.77 o
 -42   2   6       39.95       53.52     21.34 o
 -40   2   6       26.57       29.56     21.32 o
 -38   2   6       24.17       10.63     21.32 o
 -36   2   6       59.26       55.55     18.27 o
 -34   2   6      119.30      121.86     19.50 o
 -32   2   6        4.01       -8.46     14.14 o
 -30   2   6      973.72      924.33     29.77 o
 -28   2   6        0.49        5.75      8.61 o
 -26   2   6     2642.87     2443.31     45.42 o
 -24   2   6     1041.70     1002.17     24.33 o
 -22   2   6      120.72      121.40      8.47 o
 -20   2   6      937.63      979.50     19.85 o
 -18   2   6      625.89      631.18     10.89 o
 -16   2   6     3640.83     3460.54     43.36 o
 -14   2   6      151.52      154.56      7.34 o
 -12   2   6      710.68      800.03     14.80 o
 -10   2   6     3145.10     3116.01     47.60 o
  -8   2   6       21.43       56.48      9.97 o
  -6   2   6     3163.68     3248.68     49.02 o
  -4   2   6     1776.85     1984.39     35.79 o
  -2   2   6      800.53      893.55     30.62 o
   0   2   6     2231.53     2094.86     33.07 o
   2   2   6      556.51      533.01     21.26 o
   4   2   6     4636.84     4460.03     73.66 o
   6   2   6     1281.55     1187.93     26.71 o
   8   2   6        8.29        2.78      5.86 o
  10   2   6     2295.50     2360.91     46.05 o
  12   2   6     4046.46     4373.69     69.66 o
  14   2   6     5271.61     5446.12     85.84 o
  16   2   6      118.81      129.83      8.22 o
  18   2   6     1897.29     1702.09     32.16 o
  20   2   6     2088.88     2210.05     40.17 o
  22   2   6     1935.60     1854.76     35.35 o
  24   2   6     3077.52     3101.67     54.16 o
  26   2   6     1927.89     1915.12     37.51 o
  28   2   6      767.42      743.55     21.40 o
  30   2   6      311.67      362.46     13.35 o
  32   2   6        0.44        2.76      7.35 o
  34   2   6       44.16       44.12      9.43 o
  36   2   6       64.01       78.28     10.05 o
  38   2   6       76.50       71.02     15.34 o
  40   2   6       56.89       83.91     20.48 o
  42   2   6        0.53      -17.07     17.07 o
  44   2   6        0.12      -31.52     41.34 o
  46   2   6        9.04      -10.34     31.01 o
  48   2   6        9.57        1.29     34.88 o
 -47   3   6       31.06       11.48     34.88 o
 -45   3   6      104.98      112.94     43.93 o
 -43   3   6       10.02        3.23     23.90 o
 -41   3   6       68.66       62.18     21.87 o
 -39   3   6       30.81        5.91     19.12 o
 -37   3   6        1.82       -1.22     17.29 o
 -35   3   6       25.56       27.58     18.20 o
 -33   3   6      809.33      766.43     37.84 o
 -31   3   6       43.26       46.73     19.85 o
 -29   3   6      697.18      689.46     25.61 o
 -27   3   6      601.13      523.67     22.65 o
 -25   3   6      100.55      126.32     10.83 o
 -23   3   6        5.86       -4.71      6.26 o
 -21   3   6      148.37      151.36      8.73 o
 -19   3   6        1.63        2.11      5.54 o
 -17   3   6       63.88       81.03      6.98 o
 -15   3   6      703.54      758.84     18.19 o
 -13   3   6        3.37       -5.10      5.43 o
 -11   3   6     1119.72     1278.87     22.42 o
  -9   3   6        3.98        8.90      5.59 o
  -7   3   6       18.85       21.29      5.63 o
  -5   3   6        1.02       -4.23      4.88 o
  -3   3   6      210.22      226.70      8.95 o
  -1   3   6       40.45       36.34      6.85 o
   1   3   6      482.23      692.37     18.93 o
   3   3   6      425.05      470.58     16.90 o
   5   3   6     3699.60     3964.35     80.88 o
   7   3   6     1471.26     1701.93     31.23 o
   9   3   6     1627.69     1593.77     32.24 o
  11   3   6       49.19       36.80      9.13 o
  13   3   6        7.14        6.96      8.47 o
  15   3   6        2.22        7.99      8.83 o
  17   3   6     1458.70     1401.98     33.78 o
  19   3   6      383.65      378.11     17.94 o
  21   3   6       77.93       88.21     12.45 o
  23   3   6     6491.89     6006.11    110.55 o
  25   3   6        8.32       15.43     10.71 o
  27   3   6     2032.60     2026.50     46.01 o
  29   3   6       69.94       77.58     12.61 o
  31   3   6       44.53       52.17     12.31 o
  33   3   6      166.73      205.78     16.55 o
  35   3   6       75.90       88.94     22.19 o
  37   3   6      144.47      173.77     20.33 o
  39   3   6        3.22       -0.18     15.12 o
  41   3   6        0.88      -18.00     18.00 o
  43   3   6        2.29      -15.28     46.51 o
  45   3   6        4.12      -17.48     36.82 o
 -44   4   6        1.09      -27.13     32.30 o
 -42   4   6       49.80       29.72     34.88 o
 -40   4   6       11.32       18.59     20.77 o
 -38   4   6        3.70        0.18     25.19 o
 -36   4   6       80.98       43.35     34.24 o
 -34   4   6       15.17       -2.99     13.76 o
 -32   4   6      452.22      482.64     25.56 o
 -30   4   6      247.28      258.34     19.78 o
 -28   4   6        4.24       -2.75     10.28 o
 -26   4   6      661.91      637.53     19.10 o
 -24   4   6       25.97        4.67      8.05 o
 -22   4   6        0.11       -4.97      7.64 o
 -20   4   6      243.24      277.18     13.98 o
 -18   4   6      124.10      114.49      8.25 o
 -16   4   6      124.59      125.21      9.18 o
 -14   4   6        0.03       -6.60      6.60 o
 -12   4   6      477.86      477.13     14.09 o
 -10   4   6       38.56       40.44      7.05 o
  -8   4   6      700.66      697.70     16.58 o
  -6   4   6       89.93      109.01     10.14 o
  -4   4   6      102.60       72.15      9.52 o
  -2   4   6       23.75        8.67      7.89 o
   0   4   6      164.40      177.05     11.64 o
   2   4   6     1055.41      989.15     24.84 o
   4   4   6     1573.56     1509.94     32.89 o
   6   4   6      439.14      417.66     17.79 o
   8   4   6      109.87      117.10     10.96 o
  10   4   6       41.05       30.38      9.34 o
  12   4   6      458.17      468.74     18.14 o
  14   4   6      831.12      752.33     26.91 o
  16   4   6     2099.55     2046.87     42.26 o
  18   4   6      717.59      661.47     24.22 o
  20   4   6      523.74      465.11     21.41 o
  22   4   6      167.94      172.51     15.47 o
  24   4   6        0.04      -10.76     10.76 o
  26   4   6       33.45       18.76     11.90 o
  28   4   6        3.60       -7.00     11.39 o
  30   4   6        2.07        6.19     12.87 o
  32   4   6        5.82      -11.60     11.60 o
  34   4   6        2.43      -15.19     16.61 o
  36   4   6        8.30       26.47     18.08 o
  38   4   6        7.69       -0.47     21.96 o
  40   4   6        0.18      -20.54     20.54 o
  42   4   6       26.89        9.32     23.70 o
 -37   5   6      264.21      303.61     45.22 o
 -35   5   6       21.61       23.90     21.01 o
 -33   5   6      267.23      288.41     28.28 o
 -31   5   6        0.20      -16.45     16.88 o
 -29   5   6        0.50       27.34     19.44 o
 -27   5   6        1.22       -7.32     19.29 o
 -25   5   6      143.20      118.50     14.27 o
 -23   5   6       24.73       28.56     11.00 o
 -21   5   6      190.50      247.86     14.81 o
 -19   5   6      151.23      121.26     11.42 o
 -17   5   6      148.41      161.26     11.64 o
 -15   5   6     1000.52      933.71     23.67 o
 -13   5   6        0.12       -7.78     13.96 o
 -11   5   6      186.63      146.41     11.44 o
  -9   5   6       95.20       79.82     10.26 o
  -7   5   6      607.01      646.64     21.10 o
  -5   5   6       78.14      107.37     11.74 o
  -3   5   6        2.64        2.38      9.12 o
  -1   5   6       27.90        4.76      9.37 o
   1   5   6      130.84      119.51     12.00 o
   3   5   6     1323.49     1330.88     36.97 o
   5   5   6      406.51      373.62     17.22 o
   7   5   6     1009.43     1028.52     27.25 o
   9   5   6       12.57        0.23     11.99 o
  11   5   6        1.97       -2.32     11.78 o
  13   5   6      705.39      626.27     24.39 o
  15   5   6      194.13      154.64     15.81 o
  17   5   6       56.61       25.50     12.14 o
  19   5   6       37.87       15.72     12.66 o
  21   5   6       66.95       48.46     12.87 o
  23   5   6        9.81       -6.27     15.66 o
  25   5   6       66.53       45.33     16.97 o
  27   5   6       18.13       40.48     21.52 o
  29   5   6        0.20       -1.15     14.32 o
  31   5   6        0.50       10.67     22.61 o
  33   5   6        1.45       -8.71     21.11 o
  35   5   6        4.19       -9.80     21.87 o
  37   5   6      217.98      274.06     33.76 o
 -30   6   6       20.68       33.59     31.01 o
 -28   6   6        1.00       45.22     31.01 o
 -26   6   6       34.44       33.59     31.01 o
 -24   6   6        1.10       52.97     33.59 o
 -22   6   6      331.10      409.55     47.80 o
 -20   6   6        4.53       71.06     31.01 o
 -18   6   6       71.30       54.26     29.72 o
 -16   6   6        9.00      -14.41     17.80 o
 -14   6   6       60.67       49.97     15.75 o
 -12   6   6       26.01       27.85     15.12 o
 -10   6   6       11.01      -15.44     15.44 o
  -8   6   6      278.41      318.77     22.82 o
  -6   6   6       75.38       77.59     17.03 o
  -4   6   6       27.97        6.64     12.54 o
  -2   6   6       48.24       23.10     13.42 o
   0   6   6        3.69       16.18     12.91 o
   2   6   6       71.10       73.18     14.37 o
   4   6   6        0.29      -11.52     12.05 o
   6   6   6        0.71       -7.17     14.55 o
   8   6   6        6.58       -7.42     13.58 o
  10   6   6       21.94       20.74     18.90 o
  12   6   6       10.59       -8.80     13.92 o
  14   6   6        5.89        3.22     14.18 o
  16   6   6       25.49       18.68     14.51 o
  18   6   6       59.38       77.62     16.90 o
  20   6   6      152.31      192.78     20.65 o
  22   6   6       49.24       92.03     22.46 o
  24   6   6       63.84       56.13     17.86 o
  26   6   6        0.62        8.41     15.99 o
  28   6   6        1.70      -15.50     31.01 o
 -15   7   6        2.90        7.75     31.01 o
 -13   7   6        2.15       18.09     31.01 o
 -11   7   6       27.50       24.15     20.95 o
  -9   7   6        9.71        1.72     19.12 o
  -7   7   6      118.90      148.47     34.24 o
  -5   7   6        6.09       36.39     25.84 o
  -3   7   6       36.92       83.33     22.84 o
  -1   7   6      102.01      110.68     24.20 o
   1   7   6       23.81       44.54     30.36 o
   3   7   6        0.02        4.52     20.10 o
   5   7   6       25.44       11.68     27.78 o
   7   7   6       17.03        8.40     25.19 o
   9   7   6        0.22       15.64     21.34 o
  11   7   6        5.44        3.16     20.18 o
  13   7   6        4.10      -20.76     20.76 o
  15   7   6       52.79      102.59     25.45 o
 -51   1   7        0.27       11.97     24.20 o
 -49   1   7        3.38        7.11     21.93 o
 -47   1   7        1.03      -17.44     20.10 o
 -45   1   7      105.38       98.80     23.28 o
 -43   1   7       12.79       -9.04     18.27 o
 -41   1   7        0.14      -11.76     17.29 o
 -39   1   7       22.82       36.82     18.27 o
 -37   1   7      970.50     1030.88     44.30 o
 -35   1   7      126.81      114.63     20.10 o
 -33   1   7      149.03      190.58     21.01 o
 -31   1   7     1113.18     1094.77     43.93 o
 -29   1   7     1127.26     1082.32     41.56 o
 -27   1   7     6152.07     5856.63    129.04 o
 -25   1   7        2.48       14.03     10.58 o
 -23   1   7     4022.85     4115.84     84.46 o
 -21   1   7      129.72      146.65      8.37 o
 -19   1   7      645.90      659.59     14.07 o
 -17   1   7     3854.47     3885.69     49.19 o
 -15   1   7       18.67       54.41      5.37 o
 -13   1   7     2610.98     2588.93     31.35 o
 -11   1   7    15172.10    16280.15    207.04 o
  -9   1   7     2383.45     2595.68     60.09 o
  -7   1   7     3162.34     3512.92     45.59 o
  -5   1   7     4754.84     4984.28     67.76 o
  -3   1   7     5372.91     5284.14     73.74 o
  -1   1   7       87.20      130.92     16.04 o
   1   1   7       72.43       96.69      7.58 o
   3   1   7     4777.79     5060.76     78.20 o
   5   1   7     2947.19     2945.03     47.71 o
   7   1   7     6373.95     6358.66     98.03 o
   9   1   7      144.14      102.34      6.12 o
  11   1   7     2023.47     2076.37     36.71 o
  13   1   7      227.71      244.94      9.89 o
  15   1   7     6794.93     6196.82     96.79 o
  17   1   7     2608.34     2589.25     44.38 o
  19   1   7      893.12      784.87     20.48 o
  21   1   7      166.01      165.27      9.06 o
  23   1   7     1355.43     1268.75     29.84 o
  25   1   7      947.66      945.40     20.02 o
  27   1   7     2260.21     2303.15     38.69 o
  29   1   7      361.27      310.67     12.26 o
  31   1   7       18.48       10.94      6.93 o
  33   1   7      111.31      117.36      9.54 o
  35   1   7        5.25        1.75      7.81 o
  37   1   7      241.03      208.27     12.76 o
  39   1   7        5.38       -5.89      9.17 o
  41   1   7       47.53       32.74     14.18 o
  43   1   7       14.66        0.89     14.18 o
  45   1   7       49.19       80.44     24.20 o
  47   1   7       77.13      130.49     38.76 o
  49   1   7        0.00       -2.58     33.59 o
 -50   2   7        8.07      -22.26     22.26 o
 -48   2   7       35.78       29.47     27.13 o
 -46   2   7       43.09       47.75     23.70 o
 -44   2   7        0.14       -6.55     20.04 o
 -42   2   7        1.57       10.13     19.63 o
 -40   2   7      474.97      493.53     34.25 o
 -38   2   7       79.99       80.75     20.10 o
 -36   2   7      584.24      508.46     36.17 o
 -34   2   7        1.65       -3.23     14.62 o
 -32   2   7       91.42       87.81     17.80 o
 -30   2   7      560.59      615.74     31.02 o
 -28   2   7      612.39      643.36     22.17 o
 -26   2   7     3273.69     3244.27     65.12 o
 -24   2   7      361.08      350.40     26.29 o
 -22   2   7     6529.96     6353.15     98.60 o
 -20   2   7     1181.99     1137.36     22.84 o
 -18   2   7     4493.93     4663.45     60.73 o
 -16   2   7     1450.90     1470.41     20.90 o
 -14   2   7     2165.75     2228.97     33.48 o
 -12   2   7     4718.32     4418.31     65.71 o
 -10   2   7        4.44        1.43      3.82 o
  -8   2   7     4036.56     4082.99     57.21 o
  -6   2   7      518.56      521.44     12.77 o
  -4   2   7      102.84       72.08      4.88 o
  -2   2   7       60.26      114.83      5.81 o
   0   2   7      745.26      995.72     18.18 o
   2   2   7       24.95       31.56      6.55 o
   4   2   7     1911.69     1707.26     32.13 o
   6   2   7      106.78       91.33     12.31 o
   8   2   7    11261.89    11145.28    190.52 o
  10   2   7      432.52      420.26     18.83 o
  12   2   7        8.63        3.57      8.04 o
  14   2   7      695.96      685.52     19.59 o
  16   2   7      363.66      300.31     11.62 o
  18   2   7     1402.85     1328.79     27.04 o
  20   2   7     1473.53     1339.81     27.60 o
  22   2   7      217.36      228.92     11.75 o
  24   2   7     1131.02     1091.28     34.19 o
  26   2   7     8389.14     8281.29    130.57 o
  28   2   7      108.47      136.64      9.59 o
  30   2   7      294.22      275.75     13.13 o
  32   2   7      586.01      538.22     18.14 o
  34   2   7      931.15      937.22     24.27 o
  36   2   7      592.65      639.50     20.04 o
  38   2   7        0.58       -7.99     11.26 o
  40   2   7       18.23       14.03     18.93 o
  42   2   7        0.96      -10.40     34.88 o
  44   2   7        8.83       -9.97     20.03 o
  46   2   7       33.21       46.51     36.17 o
  48   2   7       32.38       21.96     36.17 o
 -47   3   7       30.10       -7.80     23.70 o
 -45   3   7       19.57      -14.05     21.87 o
 -43   3   7        6.76        7.75     21.45 o
 -41   3   7      114.46      169.73     51.03 o
 -39   3   7       12.64      -10.53     18.20 o
 -37   3   7        4.47        8.40     17.36 o
 -35   3   7      466.01      432.06     31.02 o
 -33   3   7       18.69       32.95     36.82 o
 -31   3   7      548.37      648.60     38.11 o
 -29   3   7      372.47      402.41     19.49 o
 -27   3   7     1528.35     1452.22     32.50 o
 -25   3   7        5.70        1.31     10.69 o
 -23   3   7      587.03      645.51     17.88 o
 -21   3   7      373.81      386.70     15.47 o
 -19   3   7     1449.79     1463.22     28.03 o
 -17   3   7      424.11      398.85     12.06 o
 -15   3   7      164.84      152.90      8.95 o
 -13   3   7      176.66      226.56      9.95 o
 -11   3   7      341.91      319.24     11.73 o
  -9   3   7      104.15       92.69      7.50 o
  -7   3   7        2.93        9.74      5.48 o
  -5   3   7      531.62      482.65     13.24 o
  -3   3   7      368.18      391.34     11.51 o
  -1   3   7      832.07      885.17     19.03 o
   1   3   7     2467.64     2603.80     47.91 o
   3   3   7      340.44      293.19     22.20 o
   5   3   7     1397.68     1347.23     28.62 o
   7   3   7        2.76        8.72      6.32 o
   9   3   7      391.74      405.05     14.51 o
  11   3   7     2314.08     2332.24     48.17 o
  13   3   7      153.76      129.78     11.37 o
  15   3   7     3127.83     2965.98     59.58 o
  17   3   7      414.12      439.37     26.29 o
  19   3   7     3196.27     3270.32     65.23 o
  21   3   7       83.96      137.85     15.85 o
  23   3   7     1748.42     1709.90     40.50 o
  25   3   7        1.92       -6.38     11.38 o
  27   3   7        0.49       -0.15     10.51 o
  29   3   7      733.51      743.72     25.91 o
  31   3   7        1.17       11.83     11.67 o
  33   3   7      571.02      545.76     23.39 o
  35   3   7       72.89      102.77     11.98 o
  37   3   7       27.19       17.01     16.08 o
  39   3   7        0.22      -15.37     15.37 o
  41   3   7       21.68       14.38     21.45 o
  43   3   7       14.43      -24.55     24.55 o
  45   3   7        8.48        2.85     21.87 o
 -42   4   7       44.71       54.54     23.70 o
 -40   4   7       22.81       19.74     21.11 o
 -38   4   7        3.46       -3.88     24.55 o
 -36   4   7       88.22       59.26     21.32 o
 -34   4   7      156.94      167.02     31.65 o
 -32   4   7        5.90       17.21     14.13 o
 -30   4   7      975.26     1063.46     35.74 o
 -28   4   7      270.28      298.02     16.09 o
 -26   4   7       64.24       82.78     10.30 o
 -24   4   7        0.82       -8.01      8.01 o
 -22   4   7       96.42       72.46      9.57 o
 -20   4   7      713.80      808.05     18.98 o
 -18   4   7     1788.82     1781.07     31.17 o
 -16   4   7       72.54       49.61      8.18 o
 -14   4   7      220.22      239.70     11.78 o
 -12   4   7       29.65       22.49      7.87 o
 -10   4   7       53.66       77.42     10.35 o
  -8   4   7      687.06      746.56     21.53 o
  -6   4   7      519.77      522.09     17.93 o
  -4   4   7      259.29      303.64     14.14 o
  -2   4   7      640.28      702.26     21.39 o
   0   4   7      409.29      396.57     15.91 o
   2   4   7      451.19      427.55     16.64 o
   4   4   7       23.10       -1.28     14.73 o
   6   4   7       47.73       49.89      9.73 o
   8   4   7     3317.17     3303.33     62.51 o
  10   4   7        3.33       -2.65      8.91 o
  12   4   7      909.49      910.42     24.66 o
  14   4   7      675.59      657.18     21.32 o
  16   4   7     1699.71     1677.73     36.96 o
  18   4   7      662.17      671.32     24.62 o
  20   4   7      725.59      609.96     23.91 o
  22   4   7      948.89      792.82     27.10 o
  24   4   7      171.38      176.53     15.50 o
  26   4   7        7.95       -8.20     16.41 o
  28   4   7       13.10       16.18     12.57 o
  30   4   7        9.46       33.47     13.27 o
  32   4   7        0.41       -6.40     12.84 o
  34   4   7        4.22        9.03     16.77 o
  36   4   7        0.18       16.80     21.93 o
  38   4   7       11.69        7.72     21.87 o
  40   4   7        5.11      -16.43     22.37 o
  42   4   7       88.70       94.42     26.94 o
 -37   5   7       80.46       29.72     32.30 o
 -35   5   7       35.10      113.69     34.88 o
 -33   5   7       57.24       55.55     21.01 o
 -31   5   7       17.84       10.68     18.71 o
 -29   5   7       12.32       -2.58     23.26 o
 -27   5   7       16.99       51.46     17.84 o
 -25   5   7       33.37       43.82     11.40 o
 -23   5   7        7.06        9.69     10.54 o
 -21   5   7       21.51       30.65     12.24 o
 -19   5   7      283.63      311.73     16.32 o
 -17   5   7       59.93       88.98     15.41 o
 -15   5   7     1028.56      928.61     25.78 o
 -13   5   7       40.88       36.72     11.10 o
 -11   5   7      814.65      772.60     23.41 o
  -9   5   7       10.96       -9.14      9.14 o
  -7   5   7        0.69       -9.18      9.23 o
  -5   5   7        2.49       -8.66      8.66 o
  -3   5   7        6.90       -8.99      8.99 o
  -1   5   7       31.10       18.28      9.99 o
   1   5   7       39.85       34.81     10.33 o
   3   5   7      409.88      336.48     18.93 o
   5   5   7       67.88       62.07     10.87 o
   7   5   7        3.85        1.45      9.42 o
   9   5   7       90.55       90.86     11.98 o
  11   5   7      267.69      303.48     16.34 o
  13   5   7      512.88      535.69     23.05 o
  15   5   7       37.04       35.66     13.10 o
  17   5   7       22.73       20.63     12.90 o
  19   5   7        3.26       -5.13     11.97 o
  21   5   7      166.08      149.05     16.49 o
  23   5   7       22.45       26.45     13.36 o
  25   5   7       10.81        5.30     14.51 o
  27   5   7       49.97       69.50     16.70 o
  29   5   7        0.96      -13.96     13.96 o
  31   5   7       66.12       46.81     17.16 o
  33   5   7        2.23       -2.05     21.87 o
  35   5   7      149.21      141.89     28.77 o
 -28   6   7        4.07       32.30     29.72 o
 -26   6   7        1.75       36.17     32.30 o
 -24   6   7        2.08       62.01     31.01 o
 -22   6   7      327.22      332.03     43.93 o
 -20   6   7       72.02       80.10     31.01 o
 -18   6   7      342.48      341.08     42.63 o
 -16   6   7       19.58       23.26     27.13 o
 -14   6   7      173.05      174.05     27.19 o
 -12   6   7       33.14       17.55     15.21 o
 -10   6   7       14.63      -14.16     14.16 o
  -8   6   7      216.75      175.10     16.49 o
  -6   6   7       39.87       60.84     13.67 o
  -4   6   7      139.23      124.35     15.75 o
  -2   6   7       14.47       21.64     17.16 o
   0   6   7      112.22      117.69     15.50 o
   2   6   7        7.22        6.41     12.54 o
   4   6   7        0.02      -14.01     14.01 o
   6   6   7       10.38       -0.49     13.87 o
   8   6   7      142.54      143.03     18.53 o
  10   6   7       33.70       18.85     15.66 o
  12   6   7        6.39       -7.41     13.58 o
  14   6   7       37.21       43.99     15.59 o
  16   6   7        4.56       -4.61     14.51 o
  18   6   7      164.24      208.37     21.46 o
  20   6   7        8.95       15.12     15.74 o
  22   6   7       57.31       78.40     17.78 o
  24   6   7        0.50       13.24     20.94 o
  26   6   7       26.32       45.98     17.57 o
  28   6   7        3.70       17.91     17.53 o
 -13   7   7        1.42        3.88     28.42 o
 -11   7   7        6.14      -16.80     27.13 o
  -9   7   7        1.45        7.75     20.54 o
  -7   7   7        7.68       32.79     21.45 o
  -5   7   7        6.41       11.16     20.04 o
  -3   7   7        8.75       20.67     21.93 o
  -1   7   7        5.72        8.76     21.32 o
   1   7   7        0.28       15.00     50.39 o
   3   7   7        1.93      -18.69     19.63 o
   5   7   7        9.66       -7.75     24.55 o
   7   7   7       18.38        3.55     21.34 o
   9   7   7       12.40       -9.66     24.55 o
  11   7   7       18.61       51.63     22.96 o
  13   7   7       13.07       12.92     22.62 o
 -50   0   8        1.72      -28.42     31.01 o
 -48   0   8       25.04      -24.55     29.72 o
 -46   0   8       12.17      -23.26     25.84 o
 -44   0   8        0.38      -20.67     25.84 o
 -42   0   8      419.43      471.57     46.51 o
 -40   0   8      132.54      102.07     29.72 o
 -38   0   8       44.83       89.15     27.13 o
 -36   0   8     1062.43      981.89     59.43 o
 -34   0   8      383.63      365.63     37.47 o
 -32   0   8     3027.61     3020.61    122.74 o
 -30   0   8        0.29      -10.34     16.80 o
 -28   0   8     1193.33     1090.42     56.85 o
 -26   0   8      695.23      632.36     31.03 o
 -24   0   8      255.54      248.71     19.85 o
 -22   0   8      783.12      736.62     31.62 o
 -20   0   8       72.59       68.40      8.95 o
 -18   0   8    18966.99    19397.35    473.66 o
 -16   0   8      175.11      171.01      8.29 o
 -14   0   8     8558.73     9131.62    159.78 o
 -12   0   8    31554.69    35594.31    606.45 o
 -10   0   8    21909.13    22912.48    361.43 o
  -8   0   8    80927.72    84884.22   1361.95 o
  -4   0   8      394.62      253.00     21.32 o
  -2   0   8     3621.82     3852.82     82.06 o
   0   0   8      718.71      701.94     24.20 o
   2   0   8     7178.71     7102.74    137.98 o
   4   0   8      616.51      716.51     19.30 o
   6   0   8       42.31       79.06      7.20 o
   8   0   8     1977.75     1946.74     42.98 o
  10   0   8     2924.92     2965.75     62.12 o
  12   0   8      392.88      408.85     15.21 o
  14   0   8     1189.56     1164.96     29.25 o
  16   0   8       39.97       70.91     10.32 o
  18   0   8     2642.08     2401.07     53.40 o
  20   0   8      296.11      297.56     15.00 o
  22   0   8      456.30      488.16     31.62 o
  24   0   8       18.50       35.68     10.96 o
  26   0   8     3046.45     3015.29    131.13 o
  28   0   8      528.82      446.17     24.13 o
  30   0   8       58.88       65.18     13.86 o
  32   0   8      602.13      586.77     28.55 o
  34   0   8       26.04       42.13     11.39 o
  36   0   8      102.07      125.92     14.07 o
  38   0   8      307.33      344.21     19.92 o
  40   0   8      168.04      202.87     21.03 o
  42   0   8       12.49        2.15     15.26 o
  44   0   8      143.69      104.65     34.88 o
  46   0   8      285.63      436.68     51.68 o
  48   0   8        2.91      -28.42     28.42 o
 -51   1   8       18.06       -3.23     23.75 o
 -49   1   8        0.86       15.58     23.28 o
 -47   1   8        0.32        7.01     21.45 o
 -45   1   8       35.99       40.11     20.95 o
 -43   1   8        0.06      -17.80     17.80 o
 -41   1   8      134.41      170.48     23.28 o
 -39   1   8      530.73      590.43     34.72 o
 -37   1   8       60.41       61.10     18.71 o
 -35   1   8        4.79       -5.81     14.62 o
 -33   1   8       33.25       27.13     15.53 o
 -31   1   8        0.13       -6.37     13.22 o
 -29   1   8      506.98      505.66     24.38 o
 -27   1   8       26.07       10.13     11.00 o
 -25   1   8        6.92       16.76     10.45 o
 -23   1   8     2878.56     2789.94     55.19 o
 -21   1   8      304.97      308.77     10.49 o
 -19   1   8      267.06      213.81      8.48 o
 -17   1   8     3405.43     3341.94     42.98 o
 -15   1   8      257.24      236.41      7.20 o
 -13   1   8    14746.98    14864.84    175.38 o
 -11   1   8     7149.29     7093.24     98.92 o
  -9   1   8      467.35      664.47     30.69 o
  -7   1   8     5176.40     5173.50     65.71 o
  -5   1   8     8118.56     8395.50    112.95 o
  -3   1   8      578.24      650.51     33.38 o
  -1   1   8     4163.22     4302.24     63.51 o
   1   1   8     2225.59     2612.69     52.05 o
   3   1   8     1689.40     1545.17     27.60 o
   5   1   8     2791.68     2723.50     49.54 o
   7   1   8      182.20      152.66     10.82 o
   9   1   8     6607.89     6454.89     99.89 o
  11   1   8      379.30      430.09     12.42 o
  13   1   8      666.10      636.33     15.70 o
  15   1   8        0.31        2.20      5.10 o
  17   1   8     1806.42     1642.20     31.08 o
  19   1   8     1387.49     1319.81     24.23 o
  21   1   8      186.01      153.75      9.12 o
  23   1   8     2294.84     2177.33     39.94 o
  25   1   8      237.96      233.20     10.74 o
  27   1   8     3545.25     3608.55     56.40 o
  29   1   8      372.26      385.81     13.73 o
  31   1   8     1594.98     1603.45     30.44 o
  33   1   8       28.44       18.24      9.51 o
  35   1   8       12.91       25.64      9.11 o
  37   1   8       62.23       53.32      9.87 o
  39   1   8        4.51       15.43      9.46 o
  41   1   8      147.51      168.58     20.85 o
  43   1   8       17.70       14.66     15.16 o
  45   1   8      180.39      213.17     41.34 o
  47   1   8        0.50       63.31     36.17 o
  49   1   8        2.89       -3.88     33.59 o
 -48   2   8        2.47      -21.70     21.70 o
 -46   2   8        3.63       -5.06     21.45 o
 -44   2   8        2.79      -19.12     19.12 o
 -42   2   8      120.87      121.46     29.07 o
 -40   2   8        5.80      -17.36     17.36 o
 -38   2   8      150.47      134.85     22.37 o
 -36   2   8        0.10        1.29     16.44 o
 -34   2   8        2.32      -11.63     14.62 o
 -32   2   8      447.42      474.05     43.93 o
 -30   2   8       71.76       86.92     19.88 o
 -28   2   8      265.02      222.73     14.46 o
 -26   2   8      712.10      689.36     33.57 o
 -24   2   8      189.18      190.69     12.00 o
 -22   2   8      197.68      205.30     13.30 o
 -20   2   8        0.08        8.75      3.83 o
 -18   2   8      387.61      307.99     11.73 o
 -16   2   8     2385.97     2353.81     32.99 o
 -14   2   8     1806.16     1670.14     25.15 o
 -12   2   8     4198.02     4193.51     58.99 o
 -10   2   8      263.76      310.41     11.96 o
  -8   2   8        1.41        6.27      3.67 o
  -6   2   8     2882.19     2616.32     38.40 o
  -4   2   8      546.46      470.27     29.47 o
  -2   2   8      639.30      639.62     13.69 o
   0   2   8     1399.01     1598.59     26.78 o
   2   2   8      921.25     1087.06     20.06 o
   4   2   8    14072.55    14578.96    227.76 o
   6   2   8      650.69      635.92     22.19 o
   8   2   8        3.49        0.99      4.54 o
  10   2   8      252.33      254.84     12.69 o
  12   2   8      460.59      443.37     12.77 o
  14   2   8     1370.04     1424.02     27.88 o
  16   2   8     1733.02     1625.40     31.26 o
  18   2   8      171.43      150.69      9.42 o
  20   2   8        8.25        5.38      7.51 o
  22   2   8        4.97        2.30      7.53 o
  24   2   8      267.02      278.68     24.99 o
  26   2   8     1805.11     1587.90     37.77 o
  28   2   8      552.73      587.99     18.44 o
  30   2   8       51.08       51.71      9.34 o
  32   2   8      171.55      202.73     14.87 o
  34   2   8       73.29       49.22      9.87 o
  36   2   8        2.74       -1.79      9.09 o
  38   2   8      145.60      226.06     14.27 o
  40   2   8        0.13       -1.94     18.20 o
  42   2   8        4.48        1.85     27.78 o
  44   2   8       21.43       21.52     28.42 o
  46   2   8        1.30        2.58     32.30 o
 -45   3   8        0.09      -15.50     21.93 o
 -43   3   8       41.11       22.23     22.26 o
 -41   3   8       49.92       84.04     22.37 o
 -39   3   8        0.06      -10.63     17.66 o
 -37   3   8       72.88       77.33     20.54 o
 -35   3   8       20.24       12.92     17.36 o
 -33   3   8      153.32      130.65     21.34 o
 -31   3   8      111.31      101.73     21.70 o
 -29   3   8       13.05       10.00     10.36 o
 -27   3   8      674.07      672.35     21.22 o
 -25   3   8      693.76      643.05     20.53 o
 -23   3   8       19.21       32.37     11.10 o
 -21   3   8      757.43      703.40     20.93 o
 -19   3   8     1575.65     1577.26     30.11 o
 -17   3   8      781.03      755.18     16.79 o
 -15   3   8      720.38      735.11     17.80 o
 -13   3   8      389.24      374.77     12.78 o
 -11   3   8       12.07       17.35      6.37 o
  -9   3   8        8.08        3.92      5.91 o
  -7   3   8      122.91      144.00      8.21 o
  -5   3   8      747.13      861.55     18.28 o
  -3   3   8      827.02      860.26     18.30 o
  -1   3   8        3.25       25.17     13.12 o
   1   3   8        0.48       -2.00      6.15 o
   3   3   8       87.60       70.36     11.56 o
   5   3   8       95.77      112.44      8.84 o
   7   3   8      385.35      387.23     14.12 o
   9   3   8        8.69        4.67      6.60 o
  11   3   8      140.85      158.48     12.35 o
  13   3   8      854.63      867.62     25.21 o
  15   3   8      631.23      613.30     21.25 o
  17   3   8      629.67      682.02     26.67 o
  19   3   8      190.45      185.46     14.39 o
  21   3   8        9.43        9.06     12.87 o
  23   3   8        0.02      -10.40     10.40 o
  25   3   8       27.24       37.42     11.67 o
  27   3   8       46.19       57.36     12.18 o
  29   3   8      433.65      424.50     20.52 o
  31   3   8       96.17      159.74     15.66 o
  33   3   8     1011.04      903.77     29.85 o
  35   3   8       40.41       43.64     11.16 o
  37   3   8      139.38      125.63     15.86 o
  39   3   8       36.11       30.46     18.70 o
  41   3   8       13.29        0.26     20.54 o
  43   3   8        2.97       -7.67     20.54 o
  45   3   8       29.97       -4.17     41.34 o
 -42   4   8        5.35        7.75     29.72 o
 -40   4   8        1.59      -11.66     26.49 o
 -38   4   8       38.08       14.56     20.42 o
 -36   4   8       10.74      -17.66     17.66 o
 -34   4   8      215.45      241.84     80.10 o
 -32   4   8        0.15        2.11     17.29 o
 -30   4   8        0.48        0.17     16.18 o
 -28   4   8      138.05      144.03     21.82 o
 -26   4   8      846.30      796.49     25.39 o
 -24   4   8      230.29      241.21     15.21 o
 -22   4   8       15.56       22.76      9.63 o
 -20   4   8      469.53      473.32     22.40 o
 -18   4   8        0.65       -0.55      7.90 o
 -16   4   8        1.95       -0.95      7.87 o
 -14   4   8      134.61      124.09     10.16 o
 -12   4   8       30.91       34.87      9.44 o
 -10   4   8       99.81       67.29     10.35 o
  -8   4   8        0.04        3.91      8.68 o
  -6   4   8      669.90      696.38     21.04 o
  -4   4   8       96.35      162.39     11.87 o
  -2   4   8      579.41      552.15     18.91 o
   0   4   8      150.73      166.17     13.23 o
   2   4   8        6.25       14.71      8.86 o
   4   4   8     1302.62     1138.30     27.74 o
   6   4   8      316.86      325.30     15.20 o
   8   4   8       24.97       19.20     10.58 o
  10   4   8     1044.22     1053.52     27.00 o
  12   4   8      418.99      393.04     16.87 o
  14   4   8      288.82      326.24     16.06 o
  16   4   8        6.05       12.38      9.17 o
  18   4   8      245.47      211.31     16.02 o
  20   4   8      977.23      991.78     41.77 o
  22   4   8        4.22        4.53     11.78 o
  24   4   8        4.91       11.44     14.04 o
  26   4   8      790.74      671.23     25.92 o
  28   4   8       17.31       14.01     12.82 o
  30   4   8        1.84      -11.65     11.65 o
  32   4   8       65.77       75.07     17.16 o
  34   4   8       23.83       15.48     16.35 o
  36   4   8      151.90      153.47     34.88 o
  38   4   8       94.41      134.36     27.41 o
  40   4   8        2.38      -12.08     23.28 o
 -33   5   8       19.22       21.96     27.13 o
 -31   5   8       41.76       38.76     27.13 o
 -29   5   8       65.50       70.85     19.50 o
 -27   5   8      284.65      314.04     21.32 o
 -25   5   8       14.20       38.84     14.24 o
 -23   5   8       81.65       85.27     15.53 o
 -21   5   8      363.51      337.08     21.56 o
 -19   5   8      224.96      278.74     17.65 o
 -17   5   8      372.76      341.44     19.92 o
 -15   5   8      331.88      299.94     18.69 o
 -13   5   8      109.73      127.68     13.03 o
 -11   5   8      310.97      326.05     16.83 o
  -9   5   8      284.05      335.30     16.61 o
  -7   5   8       26.04       28.97     10.28 o
  -5   5   8      283.49      302.27     16.21 o
  -3   5   8       77.63       87.37     11.38 o
  -1   5   8      756.32      788.25     25.69 o
   1   5   8      223.93      241.41     15.03 o
   3   5   8       52.41       51.40     10.51 o
   5   5   8      100.48      107.64     12.11 o
   7   5   8      816.26      724.10     23.13 o
   9   5   8       30.78       30.69     10.45 o
  11   5   8       20.10       24.39     14.97 o
  13   5   8     1103.34     1038.61     28.67 o
  15   5   8       47.76       53.58     13.35 o
  17   5   8      287.57      293.60     18.99 o
  19   5   8       35.14       24.14     13.17 o
  21   5   8        0.10       11.41     13.01 o
  23   5   8       28.88       44.69     18.15 o
  25   5   8        5.92       -6.36     13.57 o
  27   5   8      120.34      140.14     18.98 o
  29   5   8       32.68       22.24     16.51 o
  31   5   8      105.76      140.40     20.12 o
  33   5   8       33.31       30.40     24.20 o
  35   5   8       35.89       55.33     26.02 o
 -28   6   8       27.67       31.01     32.30 o
 -26   6   8        8.02       20.67     28.42 o
 -24   6   8       36.28       82.69     32.30 o
 -22   6   8       95.53      107.23     34.88 o
 -20   6   8        7.32       72.35     32.30 o
 -18   6   8      100.60      147.28     34.88 o
 -16   6   8       27.55       34.88     28.42 o
 -14   6   8        3.80       -8.19     18.58 o
 -12   6   8        6.42      -11.60     11.60 o
 -10   6   8       22.01       25.83     13.80 o
  -8   6   8       56.53       45.14     13.50 o
  -6   6   8        4.72       14.16     12.85 o
  -4   6   8      213.52      260.56     20.33 o
  -2   6   8       47.08       50.38     14.00 o
   0   6   8        4.75      -11.89     13.24 o
   2   6   8       55.09       45.58     15.63 o
   4   6   8       42.53       42.24     15.15 o
   6   6   8        0.13        4.50     14.13 o
   8   6   8        0.11      -13.39     13.39 o
  10   6   8        0.70      -13.57     13.76 o
  12   6   8        7.01        4.37     14.33 o
  14   6   8       30.21       15.07     14.99 o
  16   6   8        0.67       -9.90     14.51 o
  18   6   8       84.56      103.29     18.89 o
  20   6   8        3.79       18.48     16.05 o
  22   6   8       16.63       30.48     17.25 o
  24   6   8       68.47       84.45     19.68 o
  26   6   8       26.16       53.28     18.15 o
 -11   7   8       11.03       64.60     32.30 o
  -9   7   8       16.85       83.98     33.59 o
  -7   7   8        3.75       22.64     29.07 o
  -5   7   8       17.77       40.89     22.37 o
  -3   7   8       30.13       16.05     20.54 o
  -1   7   8      142.50      140.25     25.58 o
   1   7   8        0.17        2.11     27.78 o
   3   7   8      150.14      195.93     29.19 o
   5   7   8       18.05       48.84     23.28 o
   7   7   8       88.30      113.48     25.93 o
   9   7   8       17.62       15.64     21.87 o
 -49   1   9       22.87       -9.81     21.45 o
 -47   1   9       90.31       58.68     23.70 o
 -45   1   9      129.09      122.29     24.62 o
 -43   1   9        3.31      -17.29     17.29 o
 -41   1   9        5.82        6.05     20.03 o
 -39   1   9       36.03       21.73     17.80 o
 -37   1   9       40.73       44.13     17.80 o
 -35   1   9      119.31      101.47     18.71 o
 -33   1   9       16.81       11.83     14.53 o
 -31   1   9      157.54      151.47     16.66 o
 -29   1   9     1090.08     1115.05     36.65 o
 -27   1   9       66.47       74.54     13.16 o
 -25   1   9       22.07       -5.99      9.68 o
 -23   1   9       85.31       64.19      7.94 o
 -21   1   9      114.31      139.55     10.17 o
 -19   1   9        0.59        6.84      5.60 o
 -17   1   9     1070.80     1177.16     18.49 o
 -15   1   9      438.48      456.41      9.53 o
 -13   1   9      598.48      563.24     10.31 o
 -11   1   9     1097.98     1292.27     28.70 o
  -9   1   9        0.69        9.71      5.43 o
  -7   1   9     1101.95     1076.77     16.86 o
  -5   1   9     5800.78     5918.03     75.07 o
  -3   1   9    10044.71    10149.16    136.17 o
  -1   1   9     4049.95     4607.98    116.19 o
   1   1   9        6.48        6.54      6.69 o
   3   1   9     1840.84     1954.88     42.33 o
   5   1   9       93.35       68.55      6.50 o
   7   1   9     1784.34     1581.80     31.88 o
   9   1   9     4788.10     4903.12     85.56 o
  11   1   9      857.63      942.23     21.98 o
  13   1   9      387.76      351.03     12.10 o
  15   1   9     1347.91     1351.44     27.12 o
  17   1   9       85.31       90.42     10.33 o
  19   1   9      213.40      243.13      9.86 o
  21   1   9       32.94       46.90     15.12 o
  23   1   9     2699.51     2455.98     44.68 o
  25   1   9       40.05       60.55      7.99 o
  27   1   9     1032.37      946.71     21.27 o
  29   1   9       32.45       55.11      8.32 o
  31   1   9       70.73       77.80      8.96 o
  33   1   9        0.57        1.34      7.49 o
  35   1   9       45.75       42.78      9.62 o
  37   1   9        0.26       -8.19      8.19 o
  39   1   9      132.06      162.28     13.23 o
  41   1   9       51.02       59.96     14.20 o
  43   1   9       27.41       22.15     18.60 o
  45   1   9       55.52       41.68     20.07 o
  47   1   9        0.51      -12.92     32.30 o
 -48   2   9       16.29       -5.67     23.28 o
 -46   2   9        0.13      -13.58     20.54 o
 -44   2   9      199.79      178.34     30.36 o
 -42   2   9       20.07       26.49     20.10 o
 -40   2   9      366.27      390.09     31.06 o
 -38   2   9      277.99      352.14     48.45 o
 -36   2   9        1.23       10.34     16.44 o
 -34   2   9      132.77      124.15     20.10 o
 -32   2   9      418.87      438.00     25.28 o
 -30   2   9        2.27      -11.64     11.64 o
 -28   2   9      838.01      732.02     29.68 o
 -26   2   9      684.47      685.94     25.73 o
 -24   2   9     5963.29     5682.24     94.18 o
 -22   2   9      214.52      246.13     17.51 o
 -20   2   9      397.28      383.22     14.84 o
 -18   2   9       92.16      101.41      6.88 o
 -16   2   9     5289.69     5406.58     67.01 o
 -14   2   9      691.09      657.68     15.01 o
 -12   2   9       42.46       27.91      5.00 o
 -10   2   9       12.45        9.14      4.46 o
  -8   2   9     1447.40     1612.03     25.66 o
  -6   2   9     3713.99     3812.74     54.23 o
  -4   2   9      518.15      586.38     24.41 o
  -2   2   9      494.79      568.95     16.83 o
   0   2   9      122.72      116.07     15.57 o
   2   2   9     3569.27     3511.75     48.88 o
   4   2   9      616.97      528.87     11.02 o
   6   2   9      221.85      126.49      7.48 o
   8   2   9     1802.01     1782.73     32.25 o
  10   2   9      985.93     1110.72     22.80 o
  12   2   9      825.02      781.92     18.27 o
  14   2   9       18.13       27.77      6.52 o
  16   2   9      396.12      350.76     12.84 o
  18   2   9       37.61       25.15      6.95 o
  20   2   9        0.07       -7.75      7.75 o
  22   2   9      536.63      489.37     19.71 o
  24   2   9     1112.26     1022.81     28.73 o
  26   2   9      983.02      911.52     27.12 o
  28   2   9       31.22       36.04      8.99 o
  30   2   9       12.82       18.01      8.71 o
  32   2   9      408.70      377.70     16.25 o
  34   2   9       19.95       15.12      9.34 o
  36   2   9      225.18      263.06     14.98 o
  38   2   9        0.02       -3.60      9.58 o
  40   2   9        1.29      -15.00     20.89 o
  42   2   9       21.07       15.32     19.25 o
  44   2   9       93.21       80.47     22.62 o
  46   2   9        0.38       -5.91     25.19 o
 -45   3   9        1.56      -20.77     20.77 o
 -43   3   9      181.92      246.12     29.68 o
 -41   3   9       76.91       81.47     23.18 o
 -39   3   9        0.07       -8.91     18.20 o
 -37   3   9       74.62       72.52     20.42 o
 -35   3   9      174.95      203.43     24.20 o
 -33   3   9        8.24       21.49     17.29 o
 -31   3   9      113.93       63.20     15.74 o
 -29   3   9      236.98      253.11     20.09 o
 -27   3   9      115.38      122.68     12.16 o
 -25   3   9      283.17      296.39     15.12 o
 -23   3   9       13.76        2.91      9.36 o
 -21   3   9     1385.52     1254.73     29.08 o
 -19   3   9      715.95      703.32     18.77 o
 -17   3   9     2918.55     2882.43     47.60 o
 -15   3   9     1186.44     1144.23     23.68 o
 -13   3   9      239.80      274.19     11.55 o
 -11   3   9      114.68      119.89      8.59 o
  -9   3   9       87.85       63.75      7.51 o
  -7   3   9     3354.40     3079.76     49.14 o
  -5   3   9       65.54      107.95     18.29 o
  -3   3   9     2093.11     2014.05     31.82 o
  -1   3   9      276.39      349.43     20.73 o
   1   3   9       17.29       11.46      6.73 o
   3   3   9      272.08      268.21     12.36 o
   5   3   9      583.78      548.26     17.09 o
   7   3   9      299.51      227.14     11.83 o
   9   3   9      258.09      235.59     12.05 o
  11   3   9        1.17       -2.53      8.58 o
  13   3   9      109.67       92.70     11.41 o
  15   3   9       13.38       -5.09      8.90 o
  17   3   9        0.24       -9.32      9.32 o
  19   3   9      501.09      500.50     20.00 o
  21   3   9      337.73      338.59     17.69 o
  23   3   9       78.44       55.76     12.02 o
  25   3   9       22.62       18.39     11.40 o
  27   3   9       49.00       17.93     11.82 o
  29   3   9      987.74      979.94     30.74 o
  31   3   9       94.53      101.25     21.26 o
  33   3   9       67.88       51.54     13.69 o
  35   3   9      107.27      154.26     13.67 o
  37   3   9       57.53       73.20     15.42 o
  39   3   9      224.53      224.55     28.14 o
  41   3   9       23.54       16.69     32.30 o
  43   3   9       54.63       -5.28     58.78 o
 -42   4   9        5.24      -20.77     20.77 o
 -40   4   9       62.32       74.73     28.42 o
 -38   4   9       23.68       21.36     20.42 o
 -36   4   9      192.72      177.93     25.01 o
 -34   4   9      356.68      358.93     57.49 o
 -32   4   9       42.89       17.57     18.20 o
 -30   4   9      607.42      667.29     28.20 o
 -28   4   9      196.96      214.74     16.57 o
 -26   4   9       56.46       59.76     12.20 o
 -24   4   9       86.34       77.70     13.58 o
 -22   4   9      137.47      155.90     12.59 o
 -20   4   9       12.84       22.69      9.53 o
 -18   4   9      159.73      142.92     10.90 o
 -16   4   9       63.24       54.67     12.08 o
 -14   4   9      617.59      557.63     19.18 o
 -12   4   9        4.01        1.43      9.55 o
 -10   4   9        4.67       -8.58      8.58 o
  -8   4   9       80.37       90.12     10.67 o
  -6   4   9     1031.22     1095.27     27.19 o
  -4   4   9       10.17       46.81     11.34 o
  -2   4   9     1198.75     1212.14     29.32 o
   0   4   9      105.37      110.00     16.56 o
   2   4   9      268.67      287.78     21.35 o
   4   4   9      310.25      305.50     16.22 o
   6   4   9      517.29      542.70     19.27 o
   8   4   9        8.82       25.26      9.49 o
  10   4   9      369.47      347.01     15.90 o
  12   4   9      230.57      220.35     13.92 o
  14   4   9     1744.84     1781.98     38.81 o
  16   4   9       68.47       59.12     10.32 o
  18   4   9       40.18       67.82     13.19 o
  20   4   9       70.18       78.73     13.50 o
  22   4   9      142.74      156.20     15.86 o
  24   4   9        9.85        8.82     12.28 o
  26   4   9        9.02       10.49     12.43 o
  28   4   9       37.92       23.42     13.19 o
  30   4   9        1.91        7.51     13.26 o
  32   4   9      410.72      527.65     28.63 o
  34   4   9       75.14       94.38     18.96 o
  36   4   9        1.86       -4.27     22.37 o
  38   4   9        2.61      -21.05     43.28 o
  40   4   9       14.54       18.16     24.09 o
 -33   5   9      108.48      153.74     33.59 o
 -31   5   9       27.86       23.26     17.36 o
 -29   5   9       38.25       32.07     14.37 o
 -27   5   9       25.52       12.34     14.02 o
 -25   5   9       44.41       60.79     14.80 o
 -23   5   9        6.61       -4.20     13.02 o
 -21   5   9        7.60       27.13     13.39 o
 -19   5   9       33.53       62.84     14.13 o
 -17   5   9        1.38      -11.28     13.12 o
 -15   5   9       18.88       -2.77     11.78 o
 -13   5   9        5.05       -3.96     10.32 o
 -11   5   9       17.19       -5.26     10.08 o
  -9   5   9       74.66       61.69     11.51 o
  -7   5   9        0.83       -8.25     11.71 o
  -5   5   9       83.41       46.22     12.24 o
  -3   5   9        3.03        1.69      9.64 o
  -1   5   9      793.43      705.78     34.98 o
   1   5   9        3.27       13.31     10.23 o
   3   5   9       62.05       67.03     11.64 o
   5   5   9        0.52       -3.56      9.31 o
   7   5   9      132.52      143.83     13.44 o
   9   5   9        9.18       -0.45      9.89 o
  11   5   9      230.93      251.96     15.49 o
  13   5   9       33.53       18.86     10.12 o
  15   5   9       18.61       -1.22     10.15 o
  17   5   9       65.10       39.25     15.48 o
  19   5   9       49.75       64.23     13.98 o
  21   5   9       39.42       48.21     15.83 o
  23   5   9        0.95       -1.72     14.18 o
  25   5   9        3.11       -2.86     15.29 o
  27   5   9       21.50        4.21     15.34 o
  29   5   9       14.95       34.56     17.47 o
  31   5   9       56.59      117.40     20.34 o
  33   5   9        2.33        9.87     17.49 o
 -26   6   9       60.63       73.64     29.72 o
 -24   6   9       25.55       73.64     32.30 o
 -22   6   9       77.19      116.28     33.59 o
 -20   6   9       23.67       20.67     27.13 o
 -18   6   9       10.91       -7.75     25.84 o
 -16   6   9      100.02       64.60     29.72 o
 -14   6   9       18.09       10.15     18.71 o
 -12   6   9      152.88      111.59     19.91 o
 -10   6   9       51.46       52.87     14.42 o
  -8   6   9      184.08      149.52     16.74 o
  -6   6   9        1.45      -11.77     12.20 o
  -4   6   9        3.97       -4.14     12.58 o
  -2   6   9      156.54      117.68     16.25 o
   0   6   9       62.65       58.76     16.12 o
   2   6   9       27.02       29.89     15.12 o
   4   6   9        3.74       -1.30     14.13 o
   6   6   9       20.21       18.37     15.12 o
   8   6   9       13.07        7.84     15.81 o
  10   6   9       18.51       34.58     15.33 o
  12   6   9       91.92       80.87     17.81 o
  14   6   9        3.34       -6.83     14.81 o
  16   6   9       96.64      133.73     19.64 o
  18   6   9       73.73       64.24     20.79 o
  20   6   9        2.73      -15.49     15.49 o
  22   6   9       22.57        6.49     17.25 o
  24   6   9       39.59       36.17     18.13 o
  -7   7   9        1.47       12.92     21.93 o
  -5   7   9        3.04       27.05     21.87 o
  -3   7   9        8.88        0.65     21.32 o
  -1   7   9       15.05        6.65     41.99 o
   1   7   9        0.29      -19.63     19.63 o
   3   7   9        7.21       11.92     22.03 o
   5   7   9       29.07       26.26     22.26 o
 -50   0  10      452.08      494.82     56.85 o
 -48   0  10        0.18      -27.13     27.13 o
 -46   0  10       93.27      103.36     34.88 o
 -44   0  10      420.69      418.60     46.51 o
 -42   0  10        6.64       10.34     24.55 o
 -40   0  10      500.44      589.14     49.09 o
 -38   0  10       48.68       64.60     25.84 o
 -36   0  10      104.12       93.02     25.84 o
 -34   0  10      751.68      682.16     49.09 o
 -32   0  10      627.47      556.84     42.63 o
 -30   0  10      402.14      457.36     40.05 o
 -28   0  10     4560.41     4499.51    130.03 o
 -26   0  10      767.76      710.07     34.46 o
 -24   0  10     1953.77     1959.57     63.92 o
 -22   0  10     1062.21      995.54     38.78 o
 -20   0  10     1301.12     1203.16     25.38 o
 -18   0  10     1180.22     1039.85     24.47 o
 -16   0  10      943.77      948.40     22.75 o
 -14   0  10       19.45        3.46      5.08 o
 -12   0  10        3.93       -5.22      5.22 o
 -10   0  10        7.30        5.27      5.22 o
  -8   0  10      717.44      718.11     28.28 o
  -6   0  10        7.82       40.88      7.12 o
  -4   0  10      201.55      176.11     11.56 o
  -2   0  10     6548.58     7208.12    127.09 o
   0   0  10      656.81      692.28     26.02 o
   2   0  10     2274.46     2446.85     52.69 o
   4   0  10     1040.91     1024.05     26.49 o
   6   0  10     3580.39     3334.94     69.58 o
   8   0  10      663.76      619.11     19.55 o
  10   0  10     5811.17     5240.28    105.90 o
  12   0  10     3694.34     3538.64     74.56 o
  14   0  10      103.05      109.95     10.16 o
  16   0  10     1507.43     1452.53     37.37 o
  18   0  10      935.06     1005.01     29.16 o
  20   0  10    17918.97    16775.66    322.97 o
  22   0  10     6062.05     5754.66    118.57 o
  24   0  10        1.67        4.57     11.46 o
  26   0  10      848.58      795.10     31.96 o
  28   0  10        0.99      -10.51     10.51 o
  30   0  10      867.24      848.70     34.39 o
  32   0  10      162.36      153.95     18.00 o
  34   0  10       44.08       22.61     14.28 o
  36   0  10      106.23      107.14     14.04 o
  38   0  10        0.38       -9.58     16.27 o
  40   0  10       26.61       64.01     31.65 o
  42   0  10      475.04      662.19     35.39 o
  44   0  10      134.25      166.06     31.65 o
  46   0  10       97.64      174.42     40.05 o
 -49   1  10       25.02       33.36     36.82 o
 -47   1  10        4.16      -17.62     20.04 o
 -45   1  10       44.98       -0.65     21.01 o
 -43   1  10       81.15       42.85     21.45 o
 -41   1  10        6.78      -16.88     16.88 o
 -39   1  10      266.02      261.39     26.49 o
 -37   1  10       26.04       53.51     17.29 o
 -35   1  10      692.53      666.81     35.16 o
 -33   1  10      218.98      216.51     21.45 o
 -31   1  10      534.31      558.15     26.20 o
 -29   1  10     1717.60     1612.68     46.65 o
 -27   1  10      394.13      409.42     21.93 o
 -25   1  10      709.37      640.96     22.68 o
 -23   1  10     1486.52     1434.74     27.81 o
 -21   1  10      197.07      214.38      9.99 o
 -19   1  10     1056.88      946.03     18.23 o
 -17   1  10     6756.46     6269.25     80.12 o
 -15   1  10     1372.99     1379.25     21.19 o
 -13   1  10       23.93       37.49      3.89 o
 -11   1  10     1241.15     1221.46     18.94 o
  -9   1  10      275.42      371.08     10.22 o
  -7   1  10      625.74      571.08     11.22 o
  -5   1  10     3239.06     3238.26     43.26 o
  -3   1  10     5392.17     5141.81     85.54 o
  -1   1  10     2375.91     2459.46     46.55 o
   1   1  10      265.44      367.50     24.09 o
   3   1  10     1703.79     1776.23     41.21 o
   5   1  10     2677.46     2585.27     48.39 o
   7   1  10     1875.24     1691.15     36.74 o
   9   1  10        7.44       10.15      5.54 o
  11   1  10     2417.65     2398.36     46.13 o
  13   1  10      503.33      532.58     16.49 o
  15   1  10     2349.03     2358.72     42.16 o
  17   1  10     2429.08     2427.20     39.44 o
  19   1  10        5.29       -5.70      5.70 o
  21   1  10      831.44      797.20     18.47 o
  23   1  10     1239.42     1272.53     27.80 o
  25   1  10       21.06       10.81      6.91 o
  27   1  10      819.20      801.80     21.55 o
  29   1  10       21.48       27.11      7.99 o
  31   1  10      128.56      159.53     10.71 o
  33   1  10      133.59      130.54     10.51 o
  35   1  10        4.71       -8.41      8.41 o
  37   1  10        2.19      -13.65     14.17 o
  39   1  10       32.61       32.86     10.86 o
  41   1  10       35.41       32.50     14.20 o
  43   1  10        2.38      -17.21     21.32 o
  45   1  10       12.15        1.08     29.07 o
  47   1  10       66.85      177.00     41.34 o
 -48   2  10        3.81       24.55     33.59 o
 -46   2  10       24.35       38.68     23.28 o
 -44   2  10        0.18      -19.63     19.63 o
 -42   2  10       25.74       19.09     20.54 o
 -40   2  10        0.10       -1.89     17.66 o
 -38   2  10       19.31       26.49     18.27 o
 -36   2  10      825.91      834.20     40.65 o
 -34   2  10      133.99      153.23     18.19 o
 -32   2  10      311.33      321.81     21.80 o
 -30   2  10      149.52      150.71     17.10 o
 -28   2  10      191.26      167.53     16.77 o
 -26   2  10      795.94      796.03     26.30 o
 -24   2  10       37.32       55.95      9.89 o
 -22   2  10     1964.31     1880.61     37.72 o
 -20   2  10     1136.52      982.94     25.82 o
 -18   2  10     1870.02     1799.83     31.26 o
 -16   2  10      319.21      334.79     10.21 o
 -14   2  10      866.79      865.89     17.95 o
 -12   2  10      351.95      373.66     10.60 o
 -10   2  10      549.73      573.00     12.68 o
  -8   2  10     1111.95     1018.07     18.29 o
  -6   2  10      123.42      168.74     13.89 o
  -4   2  10      506.34      562.40     12.51 o
  -2   2  10     3901.92     3549.55     54.70 o
   0   2  10       18.48       26.18      8.89 o
   2   2  10     1185.84     1189.00     20.01 o
   4   2  10     1587.21     1720.30     26.55 o
   6   2  10      247.55      240.28     10.98 o
   8   2  10      405.21      339.47     11.88 o
  10   2  10     1116.13     1155.40     23.79 o
  12   2  10       32.34       35.02      6.74 o
  14   2  10      317.22      307.64     14.17 o
  16   2  10      123.75      129.56     11.67 o
  18   2  10      150.46      148.70     12.00 o
  20   2  10      229.32      257.38     14.75 o
  22   2  10      580.48      600.12     21.45 o
  24   2  10       26.42       34.30     10.49 o
  26   2  10       82.65       82.91     10.01 o
  28   2  10       10.01       53.54      9.80 o
  30   2  10       74.70       83.74     10.66 o
  32   2  10       27.34       22.04      9.60 o
  34   2  10      331.04      327.46     16.24 o
  36   2  10        2.99       13.73     10.13 o
  38   2  10       31.47       42.65     11.17 o
  40   2  10       27.79       16.30     10.78 o
  42   2  10        1.29      -18.93     18.93 o
  44   2  10        7.50      -19.54     19.54 o
 -45   3  10       17.95      -15.50     22.26 o
 -43   3  10       28.16      -10.83     21.34 o
 -41   3  10        1.52      -18.93     18.93 o
 -39   3  10        0.65        9.23     19.12 o
 -37   3  10       21.57      -12.10     17.29 o
 -35   3  10       13.64        6.39     17.29 o
 -33   3  10       44.19       37.14     17.80 o
 -31   3  10      258.26      310.46     25.53 o
 -29   3  10        3.50        2.66     13.01 o
 -27   3  10      411.09      436.71     17.82 o
 -25   3  10     3031.24     2825.89     53.53 o
 -23   3  10     1002.92      978.29     25.68 o
 -21   3  10     2219.34     2154.97     42.51 o
 -19   3  10       19.08       14.92     11.30 o
 -17   3  10     4169.04     3996.80     70.18 o
 -15   3  10      411.66      404.38     16.47 o
 -13   3  10      507.99      447.33     18.78 o
 -11   3  10       51.68       61.42      8.44 o
  -9   3  10        8.60        4.31      6.69 o
  -7   3  10     1438.26     1474.67     27.65 o
  -5   3  10      691.34      668.03     19.16 o
  -3   3  10      274.73      283.51     14.14 o
  -1   3  10      155.82      163.75     14.18 o
   1   3  10      415.69      458.67     15.79 o
   3   3  10        6.66        8.93      6.72 o
   5   3  10      291.80      293.17     13.11 o
   7   3  10      135.09      127.54      9.84 o
   9   3  10       73.57       86.85      9.30 o
  11   3  10      170.57      153.49     12.73 o
  13   3  10      480.37      449.64     18.70 o
  15   3  10       34.78       11.95     10.03 o
  17   3  10       11.19       -9.39      9.39 o
  19   3  10        7.15       10.30      9.75 o
  21   3  10       74.84      103.53     14.36 o
  23   3  10      136.46      139.79     13.70 o
  25   3  10     1395.18     1232.42     34.25 o
  27   3  10       16.11       16.92     11.83 o
  29   3  10      816.05      686.91     25.88 o
  31   3  10      416.92      388.22     21.20 o
  33   3  10      235.52      260.31     15.70 o
  35   3  10       65.47       92.89     12.84 o
  37   3  10        0.89        5.39     13.55 o
  39   3  10        7.33        4.77     16.31 o
  41   3  10        4.70      -21.45     21.45 o
  43   3  10       55.50       11.63     32.30 o
 -40   4  10        9.44      -19.09     20.54 o
 -38   4  10        0.03       -7.26     19.12 o
 -36   4  10       33.98       18.73     20.10 o
 -34   4  10       11.19      -11.46     17.80 o
 -32   4  10        2.66      -21.96     21.96 o
 -30   4  10        9.90        1.85     13.58 o
 -28   4  10        2.30        4.88     11.70 o
 -26   4  10      290.96      319.66     19.58 o
 -24   4  10      354.00      369.61     27.82 o
 -22   4  10      381.66      412.56     17.62 o
 -20   4  10      191.16      184.65     14.78 o
 -18   4  10       38.38       16.02     12.92 o
 -16   4  10      997.22      974.59     29.65 o
 -14   4  10      282.18      297.42     15.12 o
 -12   4  10      314.84      329.16     15.62 o
 -10   4  10      117.12      118.86     11.91 o
  -8   4  10      394.97      393.68     17.05 o
  -6   4  10      605.62      568.59     20.09 o
  -4   4  10      788.12      779.36     22.98 o
  -2   4  10     1925.17     1846.32     39.08 o
   0   4  10      220.10      265.26     30.79 o
   2   4  10      137.39      117.45     13.39 o
   4   4  10       72.15       55.14     13.87 o
   6   4  10       22.37       31.14      9.37 o
   8   4  10      120.94      116.36     11.45 o
  10   4  10       37.84       41.64      9.73 o
  12   4  10        9.17        2.15      8.60 o
  14   4  10        0.03       -7.80      7.80 o
  16   4  10        2.35       -8.19     11.67 o
  18   4  10       21.06       17.66     11.80 o
  20   4  10      124.31      152.45     15.27 o
  22   4  10       11.66       30.86     12.71 o
  24   4  10        0.21       -3.73     12.38 o
  26   4  10       19.91       18.33     12.47 o
  28   4  10       40.45       43.05     13.90 o
  30   4  10       14.14       17.04     16.08 o
  32   4  10       23.35      -15.18     15.18 o
  34   4  10        1.05       -2.21     22.45 o
  36   4  10      300.48      352.61     26.55 o
  38   4  10        0.41      -18.27     22.37 o
 -35   5  10       16.24        1.29     27.13 o
 -33   5  10       20.40       -7.75     24.55 o
 -31   5  10        0.15      -21.96     21.96 o
 -29   5  10        4.65        4.81     13.76 o
 -27   5  10        0.03      -13.39     13.39 o
 -25   5  10      166.35      200.09     18.86 o
 -23   5  10       68.08       88.95     15.86 o
 -21   5  10      392.93      458.19     24.59 o
 -19   5  10        0.44        3.64     17.00 o
 -17   5  10       45.81       44.72     19.38 o
 -15   5  10        5.52       -7.90     12.08 o
 -13   5  10       99.52       73.14     14.02 o
 -11   5  10      178.07      206.34     15.02 o
  -9   5  10       40.93       44.19     11.49 o
  -7   5  10        5.61       -3.34      9.91 o
  -5   5  10        1.11       -9.52      9.52 o
  -3   5  10       27.71       24.95     10.74 o
  -1   5  10       31.66       28.43     10.84 o
   1   5  10        0.65       -7.42     12.50 o
   3   5  10      662.53      658.75     26.24 o
   5   5  10      344.04      326.17     17.23 o
   7   5  10       11.46        2.41     10.22 o
   9   5  10        3.28        6.20     10.23 o
  11   5  10      508.49      540.04     21.32 o
  13   5  10       28.43       13.71     10.62 o
  15   5  10      370.95      379.55     18.79 o
  17   5  10       70.32       59.85     12.66 o
  19   5  10        0.31        3.31     13.58 o
  21   5  10      296.17      331.93     23.80 o
  23   5  10        0.04        8.04     14.77 o
  25   5  10       53.01       29.87     22.80 o
  27   5  10        0.36       -2.90     15.91 o
  29   5  10        4.48        9.57     17.05 o
  31   5  10       58.65      104.32     22.15 o
 -24   6  10       72.56       96.90     32.30 o
 -22   6  10        0.03       -5.17     27.13 o
 -20   6  10        1.25        9.04     27.13 o
 -18   6  10       62.07       94.28     17.03 o
 -16   6  10       28.14       -0.26     18.20 o
 -14   6  10       10.84      -10.34     18.27 o
 -12   6  10        2.05      -20.74     20.74 o
 -10   6  10       39.63       42.60     16.95 o
  -8   6  10       10.49        8.57     13.54 o
  -6   6  10        0.92       -4.92     19.58 o
  -4   6  10        7.62        8.84     22.79 o
  -2   6  10       29.52       49.78     16.15 o
   0   6  10       43.22       26.92     18.63 o
   2   6  10      284.77      308.54     23.10 o
   4   6  10        0.29      -12.11     14.33 o
   6   6  10       70.83       71.16     21.90 o
   8   6  10      126.07      206.16     21.19 o
  10   6  10       10.52       11.14     15.56 o
  12   6  10       26.03       51.64     17.61 o
  14   6  10      229.59      265.85     23.52 o
  16   6  10       30.32       38.84     17.78 o
  18   6  10       70.28       77.95     18.89 o
  20   6  10       10.69       26.90     17.57 o
  22   6  10        1.34       -1.42     16.95 o
 -47   1  11        2.99      -20.17     20.95 o
 -45   1  11      132.41      124.35     25.53 o
 -43   1  11      220.32      268.13     38.76 o
 -41   1  11       12.56       -4.57     17.80 o
 -39   1  11       58.25       33.59     18.27 o
 -37   1  11      407.38      402.10     29.19 o
 -35   1  11       65.51       41.34     16.44 o
 -33   1  11      185.59      153.06     17.53 o
 -31   1  11       36.99       15.69     12.72 o
 -29   1  11      248.01      245.91     18.62 o
 -27   1  11      875.14      825.48     27.20 o
 -25   1  11        1.28       -8.76      8.76 o
 -23   1  11      444.77      473.48     17.29 o
 -21   1  11        1.51       -3.58      5.86 o
 -19   1  11       54.29       63.92      6.35 o
 -17   1  11      737.76      814.85     14.88 o
 -15   1  11     2145.50     2130.04     30.59 o
 -13   1  11     5948.55     5834.18     81.07 o
 -11   1  11        6.01       13.39      4.93 o
  -9   1  11       14.00        8.34      3.76 o
  -7   1  11      235.36      228.93      9.46 o
  -5   1  11     7688.68     7987.41    107.37 o
  -3   1  11     4730.36     5108.72     85.83 o
  -1   1  11     2173.75     2200.29     53.35 o
   1   1  11      439.62      437.43     26.30 o
   3   1  11        2.34       -2.78      5.35 o
   5   1  11     2136.63     2281.48     44.05 o
   7   1  11      195.22      209.92     10.03 o
   9   1  11      843.23      829.58     21.31 o
  11   1  11      520.86      457.85     15.66 o
  13   1  11       15.85       12.72      8.71 o
  15   1  11       41.78       34.43      8.08 o
  17   1  11      338.71      310.84     11.63 o
  19   1  11       78.05       72.02      8.86 o
  21   1  11     6638.68     6219.11     91.01 o
  23   1  11      404.54      387.02     15.97 o
  25   1  11       35.17       28.08      6.05 o
  27   1  11      275.18      296.28     13.79 o
  29   1  11       12.49       -3.34      7.31 o
  31   1  11       47.15       49.59      8.85 o
  33   1  11       86.81       70.11     10.61 o
  35   1  11       39.06       40.31     10.90 o
  37   1  11       54.07       45.85     11.45 o
  39   1  11      143.62      196.31     20.51 o
  41   1  11      137.28      176.96     16.21 o
  43   1  11        1.16      -12.97     12.97 o
  45   1  11       83.17      142.08     23.86 o
 -46   2  11        6.14      -23.31     41.34 o
 -44   2  11        2.10      -20.54     20.54 o
 -42   2  11      129.12      123.23     25.11 o
 -40   2  11       46.56       67.18     21.01 o
 -38   2  11       53.29       72.73     20.04 o
 -36   2  11       27.83       28.62     17.80 o
 -34   2  11       11.74      -14.80     15.97 o
 -32   2  11        6.16        7.54     13.35 o
 -30   2  11       78.98       80.08     19.49 o
 -28   2  11      166.48      182.07     17.08 o
 -26   2  11     1249.39     1202.85     32.94 o
 -24   2  11      224.67      206.81     12.50 o
 -22   2  11      157.05      156.95     11.47 o
 -20   2  11      447.51      422.43     17.01 o
 -18   2  11     3742.22     3507.11     52.64 o
 -16   2  11     8567.06     8086.59    111.99 o
 -14   2  11    10229.86    10076.05    136.79 o
 -12   2  11       21.83       34.77      8.63 o
 -10   2  11     1159.92     1047.42     19.39 o
  -8   2  11      106.80      152.29      7.32 o
  -6   2  11      419.91      359.05     10.16 o
  -4   2  11     2367.02     2176.17     33.78 o
  -2   2  11     2395.49     2511.15     54.34 o
   0   2  11      901.35     1013.01     23.02 o
   2   2  11     4083.04     4197.72     64.36 o
   4   2  11      778.02      773.89     22.68 o
   6   2  11       18.80        8.52      5.35 o
   8   2  11      227.32      230.78     10.78 o
  10   2  11      240.68      216.46     13.61 o
  12   2  11      336.28      330.41     15.35 o
  14   2  11      260.98      260.68     14.92 o
  16   2  11       25.07       25.20      9.20 o
  18   2  11      393.92      428.45     18.04 o
  20   2  11        2.07       -8.30      8.30 o
  22   2  11      122.89      154.47     12.85 o
  24   2  11       76.03       89.25     11.69 o
  26   2  11      955.16      895.05     23.92 o
  28   2  11        0.03        0.69      8.64 o
  30   2  11       12.33       27.10      9.70 o
  32   2  11     2095.53     2079.46     42.74 o
  34   2  11      104.67      140.91     13.07 o
  36   2  11      653.09      753.28     23.74 o
  38   2  11       41.65       61.49     11.74 o
  40   2  11        5.95        3.22     11.78 o
  42   2  11       41.61       48.23     21.70 o
  44   2  11       24.34       46.05     22.62 o
 -43   3  11       42.11       47.88     48.45 o
 -41   3  11       60.36       54.58     22.37 o
 -39   3  11       16.99       -8.13     18.58 o
 -37   3  11       76.16       71.43     20.54 o
 -35   3  11      108.19      101.77     21.01 o
 -33   3  11      144.74      198.28     23.28 o
 -31   3  11       98.04       94.42     19.18 o
 -29   3  11       79.38       91.37     15.33 o
 -27   3  11      337.18      381.71     20.00 o
 -25   3  11      362.12      349.86     16.63 o
 -23   3  11     1342.52     1253.87     30.23 o
 -21   3  11      536.57      555.81     19.40 o
 -19   3  11      374.47      451.20     22.25 o
 -17   3  11     1754.32     1679.98     35.74 o
 -15   3  11      450.06      477.78     18.43 o
 -13   3  11     2292.28     2322.61     40.23 o
 -11   3  11     2613.10     2635.04     44.41 o
  -9   3  11      665.47      707.46     18.34 o
  -7   3  11     1164.39     1169.08     40.84 o
  -5   3  11     2324.33     2169.22     42.30 o
  -3   3  11       31.92      191.22     52.38 o
  -1   3  11     1493.51     1569.18     53.67 o
   1   3  11      425.23      419.86     22.86 o
   3   3  11        0.44       -5.23      7.00 o
   5   3  11      540.25      462.84     16.36 o
   7   3  11      321.89      320.55     14.20 o
   9   3  11      184.31      200.04     16.39 o
  11   3  11       33.47       26.54      7.98 o
  13   3  11       74.40       54.33     11.07 o
  15   3  11      148.57      140.37     12.73 o
  17   3  11       18.03       -8.88      8.88 o
  19   3  11       14.51        4.56     10.14 o
  21   3  11        0.28       -3.87     10.21 o
  23   3  11      116.28      131.87     14.27 o
  25   3  11      786.34      765.04     27.12 o
  27   3  11      115.19      144.54     15.40 o
  29   3  11      144.35      161.18     16.19 o
  31   3  11       31.58       55.64     13.91 o
  33   3  11      134.91      183.21     14.65 o
  35   3  11      214.60      247.46     17.99 o
  37   3  11       92.40      139.38     15.94 o
  39   3  11      134.50      148.66     16.64 o
  41   3  11        5.97       -0.69     31.01 o
 -40   4  11       77.72       96.60     25.01 o
 -38   4  11        1.40      -19.02     19.50 o
 -36   4  11        0.60      -17.66     17.66 o
 -34   4  11        4.46       -3.52     18.20 o
 -32   4  11       38.41       12.92     17.66 o
 -30   4  11      155.98      255.87     24.96 o
 -28   4  11       32.23       21.23     12.05 o
 -26   4  11      198.48      191.95     15.91 o
 -24   4  11      625.59      623.08     34.49 o
 -22   4  11      306.41      322.89     20.78 o
 -20   4  11      163.81      156.01     14.65 o
 -18   4  11       28.69       17.13     12.83 o
 -16   4  11       30.82       16.54     11.69 o
 -14   4  11       11.38       16.47     11.78 o
 -12   4  11     1077.07     1092.36     27.92 o
 -10   4  11     1004.79      936.00     25.46 o
  -8   4  11        0.26        1.80     10.16 o
  -6   4  11     2815.63     2653.48     51.99 o
  -4   4  11      812.55      904.41     45.61 o
  -2   4  11     1362.24     1226.84     52.92 o
   0   4  11      219.09      257.96     19.42 o
   2   4  11        2.25       19.52      9.18 o
   4   4  11       79.90       64.59     10.48 o
   6   4  11       42.53       36.79      9.68 o
   8   4  11      299.96      274.82     16.04 o
  10   4  11      196.89      219.24     13.80 o
  12   4  11       97.55      105.49     11.89 o
  14   4  11        5.84       -8.20      8.20 o
  16   4  11      179.15      121.86     12.07 o
  18   4  11       41.14       28.38      9.65 o
  20   4  11        2.89        8.13     12.35 o
  22   4  11      315.92      379.03     20.87 o
  24   4  11      169.92      166.68     16.74 o
  26   4  11        1.54       18.69     14.66 o
  28   4  11      147.90      134.35     18.61 o
  30   4  11       22.16       23.54     16.12 o
  32   4  11       26.96       18.78     17.82 o
  34   4  11       19.21        7.02     16.53 o
  36   4  11      130.65      144.72     22.52 o
 -33   5  11        0.30      -16.80     24.55 o
 -31   5  11       17.17       34.61     19.50 o
 -29   5  11       15.59       27.26     16.11 o
 -27   5  11        3.18        7.91     13.76 o
 -25   5  11      127.21      169.48     18.53 o
 -23   5  11       13.28       -0.35     16.06 o
 -21   5  11      169.24      186.23     18.62 o
 -19   5  11       57.65       50.50     14.24 o
 -17   5  11       11.37       -3.69     15.97 o
 -15   5  11       12.67        8.49     20.67 o
 -13   5  11      387.67      374.67     23.61 o
 -11   5  11       13.75       11.70     12.68 o
  -9   5  11      152.47      140.46     13.96 o
  -7   5  11       32.83       20.12     11.25 o
  -5   5  11        3.53        7.58     10.41 o
  -3   5  11      226.36      225.85     15.72 o
  -1   5  11       31.84       28.73     11.09 o
   1   5  11       38.56       15.43     10.97 o
   3   5  11       73.78       89.40     12.41 o
   5   5  11       51.80       61.38     12.04 o
   7   5  11      181.04      200.49     15.03 o
   9   5  11      195.96      198.69     16.64 o
  11   5  11       28.50       17.69     10.74 o
  13   5  11        3.00       18.09     10.53 o
  15   5  11       58.25       41.74     13.24 o
  17   5  11        2.90        0.00     10.20 o
  19   5  11       15.68       14.82     14.80 o
  21   5  11       85.95       87.71     17.26 o
  23   5  11       21.05       20.16     16.08 o
  25   5  11      111.21      123.04     19.60 o
  27   5  11       28.41       15.97     17.05 o
  29   5  11       32.05       24.92     23.23 o
  31   5  11       28.45       41.23     19.18 o
 -22   6  11       41.77        9.04     27.13 o
 -20   6  11        4.16       -4.64     14.63 o
 -18   6  11       21.85        8.36     14.80 o
 -16   6  11       11.85        3.81     19.12 o
 -14   6  11        0.40       -1.29     19.18 o
 -12   6  11        6.26      -12.27     18.27 o
 -10   6  11       37.69       39.64     17.12 o
  -8   6  11        2.78        6.63     15.15 o
  -6   6  11       20.98       10.21     15.37 o
  -4   6  11        0.08      -10.27     15.52 o
  -2   6  11       11.56      -13.39     14.81 o
   0   6  11        2.52      -18.87     27.90 o
   2   6  11      160.38      129.88     19.37 o
   4   6  11        7.15       -2.29     14.66 o
   6   6  11        3.89      -15.02     15.02 o
   8   6  11       87.44      122.56     19.58 o
  10   6  11       19.46        9.30     18.33 o
  12   6  11       34.25       21.18     20.59 o
  14   6  11        8.37       16.14     16.27 o
  16   6  11        6.62        1.89     16.62 o
  18   6  11       20.30       13.87     20.18 o
  20   6  11       52.63       51.03     29.08 o
 -48   0  12       59.96       42.63     33.59 o
 -46   0  12        3.58       14.21     31.01 o
 -44   0  12       94.46       85.27     33.59 o
 -42   0  12      115.81      112.40     33.59 o
 -40   0  12      195.43      155.04     33.59 o
 -38   0  12      102.94       40.05     25.84 o
 -36   0  12      359.96      303.61     36.17 o
 -34   0  12      133.05      188.63     29.72 o
 -32   0  12        3.00        0.38     15.21 o
 -30   0  12      398.27      448.20     36.82 o
 -28   0  12       29.56       20.37     15.21 o
 -26   0  12     1554.64     1576.90     56.50 o
 -24   0  12      324.89      287.24     22.62 o
 -22   0  12     2954.13     2672.93     81.92 o
 -20   0  12      246.16      239.84     15.94 o
 -18   0  12      449.72      421.63     12.35 o
 -16   0  12      687.81      706.23     20.75 o
 -14   0  12       95.76       50.09      5.88 o
 -12   0  12     3919.47     3869.35     66.01 o
 -10   0  12     2900.99     2760.07     53.43 o
  -8   0  12     5595.51     5798.86    104.66 o
  -6   0  12     3937.95     3872.01     72.15 o
  -4   0  12        9.69        9.57     14.80 o
  -2   0  12    10737.54    11063.88    193.50 o
   0   0  12     8695.40     8624.39    152.68 o
   2   0  12       58.88       77.92     14.21 o
   4   0  12     4248.31     4275.41     88.48 o
   6   0  12      455.67      444.17     19.43 o
   8   0  12     3948.93     3782.35     80.03 o
  10   0  12     1334.94     1208.75     32.25 o
  12   0  12     2797.73     2995.45     66.08 o
  14   0  12        1.86      -14.00     14.00 o
  16   0  12       12.13       -3.35     23.02 o
  18   0  12      112.60      170.82     16.20 o
  20   0  12      184.22      171.96     15.10 o
  22   0  12     2179.06     2115.59     51.90 o
  24   0  12      554.34      603.54     32.95 o
  26   0  12      241.17      213.24     18.58 o
  28   0  12      695.38      709.13     31.27 o
  30   0  12      474.11      510.77     30.36 o
  32   0  12        1.10       -1.98     13.34 o
  34   0  12        0.47       -0.71     13.62 o
  36   0  12      122.61      151.80     16.51 o
  38   0  12       21.29       15.39     22.56 o
  40   0  12      367.41      506.42     26.42 o
  42   0  12        6.39       -3.30     18.73 o
  44   0  12        7.35       -5.17     20.67 o
 -47   1  12      176.48      193.10     28.77 o
 -45   1  12      137.11      192.47     28.32 o
 -43   1  12        0.26      -14.39     30.36 o
 -41   1  12      277.00      290.81     29.23 o
 -39   1  12      155.29      180.17     23.28 o
 -37   1  12      250.95      280.12     29.72 o
 -35   1  12      143.15      152.19     18.61 o
 -33   1  12        0.23      -11.77     11.77 o
 -31   1  12       37.71       26.02     12.87 o
 -29   1  12      132.89      133.33     15.73 o
 -27   1  12       55.35       50.52     11.97 o
 -25   1  12      611.06      582.43     22.25 o
 -23   1  12      374.50      348.71     15.29 o
 -21   1  12       20.16        5.03      6.53 o
 -19   1  12      522.88      499.74     13.23 o
 -17   1  12       76.18       81.99      6.90 o
 -15   1  12     1701.24     1578.39     24.36 o
 -13   1  12     3142.34     2949.89     40.80 o
 -11   1  12      212.74      235.62      8.45 o
  -9   1  12      169.18      158.55      6.77 o
  -7   1  12     4094.85     3828.37     51.08 o
  -5   1  12      833.53      837.12     31.12 o
  -3   1  12      848.73      980.65     19.93 o
  -1   1  12     3784.31     3439.45     64.88 o
   1   1  12     6052.22     5949.19    116.50 o
   3   1  12      874.25      951.07     32.32 o
   5   1  12     1951.93     1997.40     40.09 o
   7   1  12      909.23      870.34     25.98 o
   9   1  12      552.61      490.81     16.46 o
  11   1  12       62.00       63.36      8.61 o
  13   1  12      370.61      312.70     13.88 o
  15   1  12        8.05       -4.22      6.03 o
  17   1  12       89.04       89.95      9.34 o
  19   1  12      183.87      167.05     10.50 o
  21   1  12       14.49       20.45      7.23 o
  23   1  12      779.24      736.95     18.54 o
  25   1  12      443.49      425.29     16.07 o
  27   1  12      412.75      401.84     15.81 o
  29   1  12      118.62       98.18     10.68 o
  31   1  12       94.30      126.66     11.58 o
  33   1  12      130.88      146.86     12.45 o
  35   1  12       27.75       35.95     11.07 o
  37   1  12       64.78       49.87     11.88 o
  39   1  12       53.40       75.52     14.34 o
  41   1  12       46.25       50.19     15.10 o
  43   1  12       67.14       33.74     22.88 o
 -46   2  12        3.06        2.58     32.30 o
 -44   2  12       33.92       58.52     23.28 o
 -42   2  12       21.52        9.69     20.10 o
 -40   2  12       14.72      -15.25     23.26 o
 -38   2  12      224.46      270.57     59.43 o
 -36   2  12        2.76       -9.69     15.53 o
 -34   2  12       93.98      101.65     19.63 o
 -32   2  12       35.27       30.42     15.97 o
 -30   2  12      100.64       94.69     15.90 o
 -28   2  12      329.99      321.35     18.45 o
 -26   2  12       17.59        1.79     11.56 o
 -24   2  12        3.19       -3.61      9.70 o
 -22   2  12     2219.79     2050.67     40.65 o
 -20   2  12       48.89       41.65      7.41 o
 -18   2  12      124.54      123.49      9.42 o
 -16   2  12     1574.82     1539.13     27.28 o
 -14   2  12      967.92      895.92     18.32 o
 -12   2  12      998.05      984.19     19.19 o
 -10   2  12     1153.03     1125.51     20.82 o
  -8   2  12      234.96      273.25     10.66 o
  -6   2  12      714.56      706.70     15.18 o
  -4   2  12      888.14      872.52     17.34 o
  -2   2  12        1.20       38.78     10.78 o
   0   2  12        7.80       15.82      4.87 o
   2   2  12      200.89      203.44      8.41 o
   4   2  12     2897.80     2877.90     42.08 o
   6   2  12      624.94      613.90     18.06 o
   8   2  12     1449.15     1365.31     32.46 o
  10   2  12       46.88       54.26      9.27 o
  12   2  12       57.14       53.73      9.98 o
  14   2  12      187.86      214.32     13.50 o
  16   2  12      305.08      335.73     16.66 o
  18   2  12      486.18      473.65     19.53 o
  20   2  12       33.54       48.35     10.62 o
  22   2  12        1.29        4.60      9.32 o
  24   2  12       44.46       57.51      9.82 o
  26   2  12       27.84       10.44      9.12 o
  28   2  12        3.40       -3.82      8.70 o
  30   2  12        3.13       11.43      9.58 o
  32   2  12       25.54       61.65     11.30 o
  34   2  12        4.08       19.18     10.26 o
  36   2  12        0.24       -2.98     10.61 o
  38   2  12       22.83        9.11     12.51 o
  40   2  12       80.99       65.56     15.29 o
  42   2  12        1.38       -4.34     13.47 o
 -43   3  12       54.57       40.77     22.78 o
 -41   3  12       28.13       44.19     22.37 o
 -39   3  12        4.14        6.10     19.63 o
 -37   3  12       11.48       48.07     20.04 o
 -35   3  12        2.22       -6.22     16.88 o
 -33   3  12        8.55       -8.97     16.37 o
 -31   3  12        2.74      -15.05     15.05 o
 -29   3  12       46.26       33.36     14.13 o
 -27   3  12        3.57       -1.20     11.97 o
 -25   3  12      112.04      107.85     11.77 o
 -23   3  12        3.74       -8.44      8.44 o
 -21   3  12      113.20       95.16     10.91 o
 -19   3  12      266.88      273.09     14.13 o
 -17   3  12     1406.77     1343.27     35.32 o
 -15   3  12     1604.52     1597.47     34.62 o
 -13   3  12     5315.26     5364.24     82.33 o
 -11   3  12     2024.90     2040.56     36.71 o
  -9   3  12      803.48      821.59     22.79 o
  -7   3  12     2697.47     2610.68     49.59 o
  -5   3  12      645.68      687.04     20.42 o
  -3   3  12      154.17      181.16     22.47 o
  -1   3  12       21.66       35.24      8.64 o
   1   3  12      712.51      647.95     19.82 o
   3   3  12      116.16      102.17     11.90 o
   5   3  12      320.93      237.47     13.06 o
   7   3  12       81.23       91.01      9.96 o
   9   3  12      172.22      168.58     11.65 o
  11   3  12       13.67       25.17      8.17 o
  13   3  12       35.89       40.81     10.41 o
  15   3  12        5.46       11.27      9.87 o
  17   3  12      836.29      712.52     24.50 o
  19   3  12       13.65        6.01      9.96 o
  21   3  12       88.39       77.14     16.11 o
  23   3  12      229.83      239.42     17.22 o
  25   3  12      198.78      176.92     15.78 o
  27   3  12       18.36       31.70     14.36 o
  29   3  12      242.77      273.07     19.16 o
  31   3  12       14.46       20.93     11.83 o
  33   3  12       54.53       31.12     12.51 o
  35   3  12      429.12      448.85     22.15 o
  37   3  12       61.03       84.92     14.73 o
  39   3  12      162.27      129.48     16.42 o
 -38   4  12       55.96       56.17     22.78 o
 -36   4  12        2.95      -10.27     19.12 o
 -34   4  12        2.10      -16.96     18.20 o
 -32   4  12       47.60       32.68     18.71 o
 -30   4  12        3.84       -2.31     17.07 o
 -28   4  12      153.52      185.32     23.18 o
 -26   4  12       48.98       72.69     14.99 o
 -24   4  12        0.15       -3.09     12.25 o
 -22   4  12        4.03       -8.38     15.08 o
 -20   4  12        6.88       -7.37     11.57 o
 -18   4  12       24.02        8.08     13.12 o
 -16   4  12       20.99        7.75     13.11 o
 -14   4  12      289.69      299.33     18.50 o
 -12   4  12       33.58       29.37     12.20 o
 -10   4  12        0.12       -2.48     10.99 o
  -8   4  12      766.51      736.26     23.06 o
  -6   4  12      266.56      312.48     16.32 o
  -4   4  12     1887.25     1808.07     39.38 o
  -2   4  12        1.08       89.22     21.97 o
   0   4  12        0.03       37.97     16.98 o
   2   4  12      320.73      260.32     15.11 o
   4   4  12       61.28       47.32     10.06 o
   6   4  12       45.20       52.24     10.55 o
   8   4  12      388.63      353.84     16.65 o
  10   4  12       13.18       21.73      9.64 o
  12   4  12       83.16       49.47     10.58 o
  14   4  12       22.45       13.34      9.41 o
  16   4  12        0.10       -0.90      8.64 o
  18   4  12       88.03       70.15     11.05 o
  20   4  12      109.67      115.68     14.99 o
  22   4  12        1.44       -2.61     11.78 o
  24   4  12        8.16        0.09     13.87 o
  26   4  12       28.83       15.41     15.33 o
  28   4  12        5.40        7.29     15.00 o
  30   4  12        1.09       -7.60     20.98 o
  32   4  12        2.73       -5.23     15.90 o
  34   4  12        1.49       13.08     17.39 o
  36   4  12      110.45      150.12     45.86 o
 -31   5  12        5.45       30.00     21.32 o
 -29   5  12        0.13      -17.07     17.07 o
 -27   5  12      138.12      170.36     21.05 o
 -25   5  12        2.95       24.29     14.51 o
 -23   5  12       25.24       34.92     14.81 o
 -21   5  12        7.20       23.83     13.87 o
 -19   5  12       76.31       73.09     20.53 o
 -17   5  12        4.87       -8.97     16.88 o
 -15   5  12       25.20       38.88     18.71 o
 -13   5  12        9.27       13.57     25.19 o
 -11   5  12       47.31       36.66     16.86 o
  -9   5  12      606.27      542.98     23.59 o
  -7   5  12      179.63      156.53     16.09 o
  -5   5  12      480.70      465.55     23.77 o
  -3   5  12      622.11      547.80     21.85 o
  -1   5  12      165.95      242.64     16.25 o
   1   5  12       20.37       35.73     11.62 o
   3   5  12      345.11      345.66     18.38 o
   5   5  12       26.26       31.52     11.29 o
   7   5  12      410.67      401.05     19.42 o
   9   5  12       35.06       50.79     11.75 o
  11   5  12      120.90       92.65     14.14 o
  13   5  12        3.23       -2.35     14.37 o
  15   5  12        2.16        1.93     14.41 o
  17   5  12       25.13       24.95     15.21 o
  19   5  12        5.24       -3.13     14.62 o
  21   5  12        3.34       -1.08     17.61 o
  23   5  12       39.50       48.26     18.00 o
  25   5  12       35.31       30.85     22.88 o
  27   5  12       13.53        1.18     17.36 o
  29   5  12       13.34      -15.34     17.12 o
 -20   6  12        9.03        3.03     23.65 o
 -18   6  12       15.66       28.52     15.39 o
 -16   6  12       13.21        1.75     20.54 o
 -14   6  12       47.45       56.20     21.93 o
 -12   6  12        0.01       11.63     19.18 o
 -10   6  12        0.05       17.53     19.12 o
  -8   6  12        8.95       11.75     19.50 o
  -6   6  12       23.34       15.17     15.86 o
  -4   6  12       32.33       39.86     28.88 o
  -2   6  12        7.84      -14.04     14.41 o
   0   6  12       35.20       23.60     16.12 o
   2   6  12       34.44       19.86     15.90 o
   4   6  12       13.42       29.36     16.58 o
   6   6  12       20.81       15.07     16.41 o
   8   6  12        2.84      -15.55     15.55 o
  10   6  12       37.94       55.55     18.27 o
  12   6  12       14.19       17.79     17.03 o
  14   6  12       40.53       28.22     18.08 o
  16   6  12       29.82        4.64     17.45 o
  18   6  12       29.13       -4.39     17.45 o
 -45   1  13       62.03       73.33     24.20 o
 -43   1  13       19.98       -9.13     20.04 o
 -41   1  13      207.81      280.71     28.77 o
 -39   1  13       35.91       31.01     19.18 o
 -37   1  13       19.97      -15.53     15.53 o
 -35   1  13       57.80       75.38     21.32 o
 -33   1  13       22.03       20.00     14.07 o
 -31   1  13       21.27      -12.10     12.11 o
 -29   1  13      154.68      125.54     14.15 o
 -27   1  13      100.61      121.59     20.37 o
 -25   1  13     1983.27     1933.48     41.15 o
 -23   1  13       14.08        7.38      8.12 o
 -21   1  13       42.25       62.57     11.04 o
 -19   1  13       31.84       58.67      7.53 o
 -17   1  13     1971.93     1996.16     32.80 o
 -15   1  13      279.45      298.95      9.23 o
 -13   1  13      338.89      317.99     10.39 o
 -11   1  13       48.86       53.23      6.10 o
  -9   1  13       43.33       28.48      4.97 o
  -7   1  13      334.89      337.75      9.67 o
  -5   1  13       99.79      140.90      6.94 o
  -3   1  13       24.28       44.04      6.18 o
  -1   1  13     2658.52     2499.41     46.22 o
   1   1  13      299.35      341.25     24.99 o
   3   1  13      454.43      471.42     14.57 o
   5   1  13       80.08      117.38      9.55 o
   7   1  13     1232.77     1144.64     33.38 o
   9   1  13      614.54      551.74     18.34 o
  11   1  13      690.63      641.34     19.87 o
  13   1  13      269.86      320.54     12.77 o
  15   1  13      282.23      234.65     11.80 o
  17   1  13     1360.49     1309.03     27.98 o
  19   1  13        9.77        6.33      6.67 o
  21   1  13       52.49       45.58      7.37 o
  23   1  13        4.63       -2.32      6.66 o
  25   1  13       40.94       40.59      9.25 o
  27   1  13       32.38       44.15      9.49 o
  29   1  13        1.42       10.36      8.75 o
  31   1  13       25.75       26.06      9.31 o
  33   1  13       10.31        4.94      9.25 o
  35   1  13       26.16       16.36     10.69 o
  37   1  13        5.38        5.08     12.66 o
  39   1  13       38.56       47.92     14.53 o
  41   1  13        0.06       -2.99     13.43 o
  43   1  13       46.92       20.30     15.44 o
 -44   2  13      105.57      124.64     25.11 o
 -42   2  13      152.35      142.75     26.02 o
 -40   2  13      112.38      140.28     24.67 o
 -38   2  13      425.52      494.99     33.80 o
 -36   2  13       37.91       24.75     17.80 o
 -34   2  13      322.19      299.51     26.49 o
 -32   2  13       26.24       16.43     15.97 o
 -30   2  13      247.00      216.36     21.87 o
 -28   2  13      117.44      114.40     13.69 o
 -26   2  13      816.02      804.78     27.05 o
 -24   2  13      257.44      266.61     16.28 o
 -22   2  13      125.26      141.85     11.19 o
 -20   2  13        4.42       -6.39      6.39 o
 -18   2  13        3.13       -1.42      7.76 o
 -16   2  13      771.69      798.23     19.47 o
 -14   2  13       14.19       19.80      6.35 o
 -12   2  13      441.14      478.48     13.20 o
 -10   2  13     1580.83     1571.53     27.04 o
  -8   2  13     2651.89     2651.13     40.95 o
  -6   2  13     2971.13     2926.04     44.59 o
  -4   2  13     2609.37     2591.92     37.03 o
  -2   2  13        9.66       77.99     23.82 o
   0   2  13      138.05      160.43     15.83 o
   2   2  13     2421.27     2361.21     36.26 o
   4   2  13      677.07      712.43     19.98 o
   6   2  13      918.66      841.62     21.89 o
   8   2  13     2272.06     2096.08     45.35 o
  10   2  13      566.30      493.77     19.04 o
  12   2  13       62.74       27.73      9.12 o
  14   2  13        8.60        9.79      9.02 o
  16   2  13       31.74        9.93      9.20 o
  18   2  13      359.77      329.25     16.79 o
  20   2  13      276.09      258.24     15.70 o
  22   2  13      373.16      378.93     18.31 o
  24   2  13       25.96       48.13      9.74 o
  26   2  13       14.47       10.85      8.90 o
  28   2  13       67.58       73.70     10.99 o
  30   2  13        1.27       -5.99      8.92 o
  32   2  13       24.02       34.83     10.48 o
  34   2  13        6.14        6.51     11.67 o
  36   2  13      412.97      443.14     21.79 o
  38   2  13        8.24       -6.44     12.14 o
  40   2  13       56.25       87.51     15.46 o
 -41   3  13        7.18      -10.28     25.19 o
 -39   3  13       65.41       75.66     22.78 o
 -37   3  13      342.58      335.92     30.15 o
 -35   3  13       75.57       72.95     21.45 o
 -33   3  13      113.40      109.07     36.17 o
 -31   3  13       66.33       40.70     18.27 o
 -29   3  13       13.55       13.59     13.83 o
 -27   3  13     1230.57     1296.64     40.50 o
 -25   3  13        6.89        1.78     13.28 o
 -23   3  13      182.08      232.51     14.22 o
 -21   3  13      140.66      183.82     12.85 o
 -19   3  13      700.23      691.76     21.08 o
 -17   3  13       15.94        6.39     10.18 o
 -15   3  13      176.79      166.58     12.30 o
 -13   3  13      622.62      611.94     23.17 o
 -11   3  13     2044.70     1875.87     38.53 o
  -9   3  13     2064.12     2058.38     41.72 o
  -7   3  13     1224.19     1280.06     34.26 o
  -5   3  13      266.93      355.25     35.40 o
  -3   3  13     2814.68     2677.09     51.16 o
  -1   3  13      585.50      646.90     20.25 o
   1   3  13       18.66       29.47     12.64 o
   3   3  13      257.55      276.85     13.86 o
   5   3  13       77.48       77.97      9.54 o
   7   3  13      732.12      672.42     20.88 o
   9   3  13      118.04       87.62     12.25 o
  11   3  13     1101.06     1052.90     26.90 o
  13   3  13      619.44      586.73     19.86 o
  15   3  13      228.25      177.21     14.68 o
  17   3  13       93.15      129.09     13.99 o
  19   3  13       45.51       24.14     11.05 o
  21   3  13      475.93      472.06     21.83 o
  23   3  13        0.48        7.63     11.49 o
  25   3  13      124.60       91.52     14.43 o
  27   3  13       37.91       33.11     12.97 o
  29   3  13        5.28        5.69     16.02 o
  31   3  13       22.94       54.74     13.42 o
  33   3  13        0.09        3.18     12.13 o
  35   3  13       18.75       64.57     14.09 o
  37   3  13       56.10       90.74     15.44 o
 -36   4  13        1.94        7.75     28.42 o
 -34   4  13      254.39      281.65     38.76 o
 -32   4  13        2.91        0.00     24.55 o
 -30   4  13        1.23      -19.38     23.90 o
 -28   4  13       16.84        5.85     16.72 o
 -26   4  13      191.61      240.38     19.47 o
 -24   4  13      531.65      593.20     27.30 o
 -22   4  13       26.65       16.10     13.26 o
 -20   4  13        4.42        5.40     12.11 o
 -18   4  13        9.36       19.86     17.29 o
 -16   4  13      670.84      688.81     34.95 o
 -14   4  13        8.58       11.42     15.48 o
 -12   4  13      347.72      330.68     19.31 o
 -10   4  13      200.98      187.10     13.77 o
  -8   4  13      101.21      103.69     12.17 o
  -6   4  13      314.78      288.88     15.68 o
  -4   4  13      804.81      809.48     24.24 o
  -2   4  13      555.36      572.27     20.98 o
   0   4  13     2834.68     2732.70     54.04 o
   2   4  13       43.23       45.62     11.43 o
   4   4  13      348.48      322.35     30.17 o
   6   4  13      398.43      414.82     17.94 o
   8   4  13       67.55       95.40     11.70 o
  10   4  13      512.12      513.61     19.95 o
  12   4  13      162.78      155.68     13.42 o
  14   4  13        0.10       -8.56      8.56 o
  16   4  13      101.44       75.49     12.09 o
  18   4  13       97.00      122.07     15.18 o
  20   4  13      145.11      154.46     18.39 o
  22   4  13       66.94       16.95     14.33 o
  24   4  13        0.19       -5.68     14.37 o
  26   4  13        4.29       -4.93     15.89 o
  28   4  13       12.03       14.86     16.15 o
  30   4  13        0.35       -0.94     16.12 o
  32   4  13        5.24      -14.21     17.05 o
  34   4  13        0.12      -12.76     17.06 o
 -29   5  13       32.46       17.79     19.25 o
 -27   5  13       27.75       49.74     29.07 o
 -25   5  13        8.72        3.52     14.42 o
 -23   5  13        1.94        6.07     14.02 o
 -21   5  13        3.12       -0.94     13.43 o
 -19   5  13        9.57        5.82     13.49 o
 -17   5  13        4.10       -2.30     16.88 o
 -15   5  13        0.96       -9.93     20.67 o
 -13   5  13       34.24       13.57     20.03 o
 -11   5  13        1.79       -4.34     14.63 o
  -9   5  13       33.06       12.34     15.70 o
  -7   5  13        2.79       -9.10     15.85 o
  -5   5  13        0.58      -11.94     11.94 o
  -3   5  13        0.05        0.54     12.32 o
  -1   5  13        4.04       10.05     13.44 o
   1   5  13        2.15       -0.45     12.47 o
   3   5  13       90.27       96.37     15.16 o
   5   5  13      125.74      115.86     15.94 o
   7   5  13       94.65       75.21     16.65 o
   9   5  13        4.69        8.78     14.88 o
  11   5  13       48.05       37.23     15.56 o
  13   5  13        1.05        2.19     14.81 o
  15   5  13       56.55       31.51     16.15 o
  17   5  13        0.00        1.97     15.40 o
  19   5  13       94.77       75.71     19.98 o
  21   5  13        3.90       -8.48     15.75 o
  23   5  13       38.83       30.97     18.11 o
  25   5  13        7.53        4.27     17.06 o
  27   5  13        5.90        0.58     18.11 o
 -18   6  13        0.03        5.72     14.80 o
 -16   6  13       45.47       31.72     21.45 o
 -14   6  13        9.86       35.53     31.65 o
 -12   6  13        7.75       15.00     20.04 o
 -10   6  13        0.47       34.11     34.88 o
  -8   6  13       45.01       42.92     20.95 o
  -6   6  13        0.09      -14.52     20.03 o
  -4   6  13        0.00      -15.63     15.63 o
  -2   6  13       30.89       36.70     16.93 o
   0   6  13        0.33      -20.77     20.77 o
   2   6  13        0.60      -13.24     15.40 o
   4   6  13        6.86       -2.85     22.29 o
   6   6  13       29.83       28.31     17.36 o
   8   6  13      101.31      118.22     20.60 o
  10   6  13       59.34       61.97     25.59 o
  12   6  13      174.06      191.19     25.58 o
  14   6  13        0.21      -17.12     17.12 o
 -44   0  14       80.92       93.02     34.88 o
 -42   0  14      224.72      202.84     38.76 o
 -40   0  14       78.84       94.31     32.30 o
 -38   0  14      668.38      634.35     52.97 o
 -36   0  14      481.92      452.19     43.93 o
 -34   0  14        3.36      -20.03     20.03 o
 -32   0  14      267.07      302.08     36.17 o
 -30   0  14      529.82      347.25     27.32 o
 -28   0  14       36.99       -0.57     14.28 o
 -26   0  14       13.14      -19.04     26.49 o
 -24   0  14      112.67      112.29     25.84 o
 -22   0  14     2000.69     1668.02     58.03 o
 -20   0  14     1247.21     1140.80     45.07 o
 -18   0  14       90.87       64.62     14.93 o
 -16   0  14      889.82      838.36     24.66 o
 -14   0  14     1174.54     1232.44     25.57 o
 -12   0  14     5211.88     5045.82     82.22 o
 -10   0  14     3152.59     3149.98     60.91 o
  -8   0  14       48.00       49.72     14.14 o
  -6   0  14      317.69      303.30     13.15 o
  -4   0  14     8750.24     8674.88    154.54 o
  -2   0  14     1052.57     1225.98     88.95 o
   0   0  14      578.29      677.57     58.93 o
   2   0  14      193.10      169.49     14.43 o
   4   0  14      613.90      647.11     22.41 o
   6   0  14      175.84      197.13     22.05 o
   8   0  14       25.05       18.41     13.02 o
  10   0  14        0.22       -7.29      8.57 o
  12   0  14     1496.67     1465.35     39.19 o
  14   0  14     2156.81     2211.49     53.61 o
  16   0  14     4997.78     4573.36     97.66 o
  18   0  14     2389.26     2399.45     57.84 o
  20   0  14       17.36        5.68      9.83 o
  22   0  14        7.87        7.74     10.07 o
  24   0  14       69.57       82.37     14.89 o
  26   0  14     1248.74     1139.99     42.30 o
  28   0  14      444.95      482.63     27.00 o
  30   0  14       54.61       92.18     25.84 o
  32   0  14        2.09       -6.12     16.80 o
  34   0  14      229.34      319.88     30.36 o
  36   0  14       26.55       70.93     18.31 o
  38   0  14        4.57       -7.75     20.67 o
  40   0  14       16.37        9.04     20.67 o
  42   0  14        6.63      -20.67     20.67 o
 -45   1  14        6.83      -15.50     21.01 o
 -43   1  14        7.58       20.03     21.01 o
 -41   1  14       20.92       -7.75     18.27 o
 -39   1  14       18.24      -12.92     18.27 o
 -37   1  14      239.68      248.04     25.93 o
 -35   1  14      231.18      264.97     25.11 o
 -33   1  14       80.25       58.98     28.42 o
 -31   1  14       38.69       20.89     13.43 o
 -29   1  14        1.62       -9.68     20.25 o
 -27   1  14      237.14      257.86     16.55 o
 -25   1  14      493.07      482.29     20.84 o
 -23   1  14       45.80       73.58     10.09 o
 -21   1  14      252.86      262.65     13.62 o
 -19   1  14      963.89      834.83     20.12 o
 -17   1  14        1.04       -5.61      5.61 o
 -15   1  14        4.42       -4.46      4.46 o
 -13   1  14      709.31      663.53     14.22 o
 -11   1  14     3820.93     3550.39     48.83 o
  -9   1  14      500.19      555.48     13.02 o
  -7   1  14        0.01        4.14      7.05 o
  -5   1  14      188.80      204.00      8.78 o
  -3   1  14     2358.75     2304.73     39.43 o
  -1   1  14      481.35      465.77     13.87 o
   1   1  14        2.39       -4.98      5.66 o
   3   1  14      237.48      220.00     15.60 o
   5   1  14      106.21      122.52     12.49 o
   7   1  14      126.13      110.73     10.42 o
   9   1  14      183.64      178.98     12.27 o
  11   1  14     3001.53     2890.76     50.43 o
  13   1  14       33.10       24.75      7.85 o
  15   1  14        2.62        1.77      7.70 o
  17   1  14      218.43      180.88     10.38 o
  19   1  14       21.67       25.21      7.70 o
  21   1  14       17.80       19.68     16.38 o
  23   1  14      261.72      300.14     14.20 o
  25   1  14      230.09      250.95     13.86 o
  27   1  14      165.18      152.59     12.16 o
  29   1  14        0.61        1.85      8.57 o
  31   1  14       60.28       79.11     11.08 o
  33   1  14      191.11      281.38     16.05 o
  35   1  14        0.48      -11.39     11.39 o
  37   1  14       55.34       56.89     14.60 o
  39   1  14        1.16        1.81     13.57 o
  41   1  14      173.19      287.64     22.39 o
 -42   2  14       38.29       29.87     22.37 o
 -40   2  14        9.05      -18.71     18.71 o
 -38   2  14        6.30       -9.72     18.20 o
 -36   2  14        0.74        5.62     42.63 o
 -34   2  14      224.56      206.24     24.20 o
 -32   2  14       77.62       65.94     18.20 o
 -30   2  14        1.66       -1.29     14.62 o
 -28   2  14        0.56      -10.97     11.49 o
 -26   2  14      431.09      336.78     19.05 o
 -24   2  14        3.65      -10.26     10.26 o
 -22   2  14       54.41       48.33     10.96 o
 -20   2  14       29.66       19.00      7.14 o
 -18   2  14       21.21       19.91      8.36 o
 -16   2  14      350.74      376.20     15.33 o
 -14   2  14     1567.62     1558.77     33.16 o
 -12   2  14     1084.68      973.09     21.47 o
 -10   2  14      146.88      167.16     13.23 o
  -8   2  14      179.12      182.70      9.89 o
  -6   2  14       97.70      104.79      7.61 o
  -4   2  14     2031.03     2041.31     31.05 o
  -2   2  14      269.89      344.07     13.04 o
   0   2  14      449.56      545.15     37.07 o
   2   2  14      548.12      525.53     17.22 o
   4   2  14       34.76       27.24      8.01 o
   6   2  14      254.34      288.45     13.26 o
   8   2  14        0.19       -4.04      6.75 o
  10   2  14      154.17      124.37     13.15 o
  12   2  14      438.58      398.38     19.39 o
  14   2  14       56.34       43.82     10.38 o
  16   2  14      147.57      146.65     13.80 o
  18   2  14        0.10       -0.90      9.41 o
  20   2  14      143.05       92.47     12.45 o
  22   2  14       21.08       17.14      8.92 o
  24   2  14        0.01       -8.39      8.39 o
  26   2  14        0.60        8.51      9.12 o
  28   2  14        9.52       22.43     10.55 o
  30   2  14      219.99      213.37     14.52 o
  32   2  14       68.59      112.53     14.55 o
  34   2  14      199.99      230.04     17.86 o
  36   2  14        5.45       10.59     12.62 o
  38   2  14        0.44        0.64     21.07 o
  40   2  14       17.45       31.37     14.04 o
 -39   3  14        2.71       14.04     20.95 o
 -37   3  14        4.87       22.91     24.55 o
 -35   3  14       56.19       37.29     32.30 o
 -33   3  14        0.46       -6.74     16.88 o
 -31   3  14       44.12       40.86     15.00 o
 -29   3  14       92.91       56.44     15.34 o
 -27   3  14        8.64       -2.98     12.64 o
 -25   3  14      270.26      303.26     20.97 o
 -23   3  14        4.35        0.23      9.89 o
 -21   3  14        0.01       -0.67      9.66 o
 -19   3  14      595.87      566.36     19.63 o
 -17   3  14       60.39       72.45     14.94 o
 -15   3  14       32.54       31.47     13.08 o
 -13   3  14      116.23      128.70     13.69 o
 -11   3  14      193.29      196.06     12.69 o
  -9   3  14      502.95      476.69     17.48 o
  -7   3  14      456.21      462.82     17.51 o
  -5   3  14       19.94       40.21      9.58 o
  -3   3  14      657.06      671.60     20.77 o
  -1   3  14      552.31      560.05     19.42 o
   1   3  14      306.08      298.91     14.81 o
   3   3  14       10.34        8.50      8.30 o
   5   3  14        0.01       -7.83      7.83 o
   7   3  14      124.55      121.48     11.52 o
   9   3  14       25.32       13.66      8.55 o
  11   3  14      429.77      319.16     15.60 o
  13   3  14      214.22      196.09     17.93 o
  15   3  14      799.90      750.88     25.68 o
  17   3  14        7.95        3.14     11.14 o
  19   3  14      161.75      149.04     15.21 o
  21   3  14       71.20       58.48     13.01 o
  23   3  14       25.25        4.25     11.26 o
  25   3  14       43.30       35.69     14.24 o
  27   3  14        0.00       -0.60     14.76 o
  29   3  14        0.55       -5.89     11.35 o
  31   3  14        3.51       -0.33     11.96 o
  33   3  14       22.58       25.28     12.72 o
  35   3  14       30.59       34.37     19.77 o
  37   3  14       43.74       42.09     14.66 o
 -34   4  14        5.74       10.34     25.84 o
 -32   4  14       11.46       22.65     20.42 o
 -30   4  14      221.19      266.14     27.76 o
 -28   4  14       96.83       87.72     20.77 o
 -26   4  14       21.58        0.00     17.07 o
 -24   4  14       12.13       34.06     14.73 o
 -22   4  14       97.99      140.66     17.61 o
 -20   4  14        0.95       -3.63     19.24 o
 -18   4  14       32.91       40.68     24.55 o
 -16   4  14       93.70      112.87     20.54 o
 -14   4  14        0.72        5.50     15.97 o
 -12   4  14      183.59      176.71     18.33 o
 -10   4  14      248.60      217.07     19.18 o
  -8   4  14        7.95       14.69     10.32 o
  -6   4  14      190.99      200.12     14.47 o
  -4   4  14      171.08      197.26     14.01 o
  -2   4  14        5.94       10.46     10.20 o
   0   4  14       85.88       83.51     12.10 o
   2   4  14      700.94      730.29     23.61 o
   4   4  14       14.49       31.01     10.25 o
   6   4  14      568.98      547.26     20.74 o
   8   4  14       26.58       14.13     10.04 o
  10   4  14        1.41       -0.41      9.30 o
  12   4  14        0.01       -5.66     11.49 o
  14   4  14       57.42       50.45     13.59 o
  16   4  14       31.07       42.88     13.43 o
  18   4  14       40.40       10.46     16.41 o
  20   4  14        3.61       -4.28     13.91 o
  22   4  14        6.85       -5.27     14.58 o
  24   4  14       22.30       41.29     16.31 o
  26   4  14       49.34       64.41     17.64 o
  28   4  14       24.06       30.79     17.03 o
  30   4  14        4.42       -2.84     16.61 o
  32   4  14       17.42       -0.50     17.81 o
 -27   5  14        0.01       -0.06     19.25 o
 -25   5  14       53.71       65.13     16.58 o
 -23   5  14        1.74       -1.97     14.42 o
 -21   5  14       55.96       56.09     16.30 o
 -19   5  14        5.29        7.07     21.46 o
 -17   5  14        3.45      -12.79     17.80 o
 -15   5  14      138.87      171.62     41.99 o
 -13   5  14       38.61       30.38     18.58 o
 -11   5  14      165.96      219.72     25.53 o
  -9   5  14      102.66      104.12     21.44 o
  -7   5  14        0.98       -6.48     14.63 o
  -5   5  14       20.89       -2.58     12.71 o
  -3   5  14      219.07      246.18     18.95 o
  -1   5  14       76.86      118.55     19.02 o
   1   5  14        2.06       10.16     13.37 o
   3   5  14        3.41        4.46     16.28 o
   5   5  14      202.14      158.17     19.88 o
   7   5  14       21.27        6.69     14.62 o
   9   5  14        3.74      -13.87     13.87 o
  11   5  14        1.27      -14.41     14.41 o
  13   5  14        0.13      -14.37     14.37 o
  15   5  14       20.03        5.41     15.90 o
  17   5  14        6.28        4.35     16.08 o
  19   5  14        1.44        6.28     16.87 o
  21   5  14        7.16       -3.26     32.44 o
  23   5  14        5.49        2.52     17.87 o
  25   5  14       23.83       28.98     26.36 o
 -14   6  14       29.86       39.13     51.68 o
 -12   6  14       53.27       83.26     24.09 o
 -10   6  14        7.30       -3.55     35.53 o
  -8   6  14       11.19        2.19     19.50 o
  -6   6  14       30.61       17.80     20.54 o
  -4   6  14       83.58       81.34     23.70 o
  -2   6  14       19.97        0.00     16.44 o
   0   6  14       28.71       19.42     27.09 o
   2   6  14        3.92      -15.90     19.70 o
   4   6  14        1.16        3.97     16.90 o
   6   6  14       14.14       36.85     18.39 o
   8   6  14       43.62       44.83     35.11 o
  10   6  14        5.09       29.88     18.55 o
 -43   1  15       46.29       41.37     52.32 o
 -41   1  15       54.45       54.26     21.93 o
 -39   1  15      100.79       95.64     22.37 o
 -37   1  15      169.19      184.27     24.62 o
 -35   1  15      720.49      728.50     38.37 o
 -33   1  15       28.83        5.81     15.53 o
 -31   1  15      229.52      190.07     21.93 o
 -29   1  15      145.82      132.60     16.90 o
 -27   1  15      656.01      557.76     26.50 o
 -25   1  15        8.27        6.95      9.98 o
 -23   1  15        2.26       -6.63      8.19 o
 -21   1  15      123.10      122.57     11.09 o
 -19   1  15       67.27       24.17      8.40 o
 -17   1  15        1.36       -2.92      6.66 o
 -15   1  15      450.36      375.65     12.62 o
 -13   1  15      226.27      202.50      7.98 o
 -11   1  15        7.80       -4.97      4.97 o
  -9   1  15      733.16      710.20     15.21 o
  -7   1  15     2726.07     2506.80     36.65 o
  -5   1  15     2156.49     2148.17     34.54 o
  -3   1  15     2383.07     2232.92     39.25 o
  -1   1  15     2106.97     2045.15     36.48 o
   1   1  15        0.90        4.13      6.18 o
   3   1  15      310.02      319.67     19.21 o
   5   1  15      165.16      162.10     12.59 o
   7   1  15     1845.52     1736.03     38.32 o
   9   1  15      710.60      687.90     18.96 o
  11   1  15       16.35       30.22      8.06 o
  13   1  15      257.63      270.07     12.92 o
  15   1  15      831.01      808.36     25.88 o
  17   1  15       38.62       27.84      8.74 o
  19   1  15        7.88        8.98      7.52 o
  21   1  15       83.27       81.99     10.16 o
  23   1  15      110.84      111.82     11.43 o
  25   1  15        1.92        0.56      8.46 o
  27   1  15       45.96       39.59      9.50 o
  29   1  15      228.23      236.21     14.47 o
  31   1  15      156.08      219.57     16.22 o
  33   1  15       78.46       71.94     13.15 o
  35   1  15        2.65        1.59     12.40 o
  37   1  15      123.68      130.15     17.02 o
  39   1  15       29.58       23.96     14.48 o
 -40   2  15        0.39        7.11     20.10 o
 -38   2  15      238.58      300.46     34.24 o
 -36   2  15      112.51      147.91     23.28 o
 -34   2  15      195.28      249.47     32.95 o
 -32   2  15      181.57      211.20     23.70 o
 -30   2  15       13.19       -8.69     15.05 o
 -28   2  15      125.00      134.37     16.61 o
 -26   2  15       25.95       22.92     12.56 o
 -24   2  15     1091.96     1024.33     37.67 o
 -22   2  15       68.70       90.46     12.49 o
 -20   2  15       76.69       59.35      8.41 o
 -18   2  15      317.07      317.89     15.38 o
 -16   2  15      497.70      526.88     17.98 o
 -14   2  15      297.24      297.56     14.09 o
 -12   2  15      150.10      159.54      9.49 o
 -10   2  15      987.45      970.98     21.59 o
  -8   2  15     1265.80     1304.49     29.27 o
  -6   2  15      333.23      412.38     17.50 o
  -4   2  15       58.20       86.09     15.72 o
  -2   2  15       45.30       55.68      8.97 o
   0   2  15     1811.47     1675.92     32.67 o
   2   2  15      455.71      436.02     16.42 o
   4   2  15        0.23        4.97      7.80 o
   6   2  15       60.22       59.75      9.24 o
   8   2  15      435.70      415.32     16.40 o
  10   2  15      341.27      370.37     17.74 o
  12   2  15      473.67      415.42     18.53 o
  14   2  15       47.75       43.77     10.60 o
  16   2  15        0.76       -9.43      9.43 o
  18   2  15      922.53      933.23     28.71 o
  20   2  15      106.10      132.46     12.03 o
  22   2  15      220.60      178.64     13.21 o
  24   2  15        0.23       -0.22      8.82 o
  26   2  15        6.35        5.10      9.44 o
  28   2  15       27.11       43.77     11.86 o
  30   2  15       23.70       21.42     11.91 o
  32   2  15        3.35        5.69     11.76 o
  34   2  15        4.01       11.69     12.23 o
  36   2  15        6.29       -0.03     12.03 o
  38   2  15        5.66       -1.50     12.79 o
 -37   3  15      111.90      104.18     23.70 o
 -35   3  15       65.89       87.85     22.84 o
 -33   3  15       80.11      100.77     21.45 o
 -31   3  15       34.78       20.43     15.18 o
 -29   3  15      221.15      241.46     24.03 o
 -27   3  15       16.47      -12.73     12.73 o
 -25   3  15      240.90      269.34     20.53 o
 -23   3  15       88.51      105.38     15.83 o
 -21   3  15      232.15      205.56     17.21 o
 -19   3  15        3.07       -2.02     11.49 o
 -17   3  15       58.16       31.82     17.07 o
 -15   3  15      268.41      300.96     20.90 o
 -13   3  15      544.83      552.05     22.78 o
 -11   3  15       28.33       23.57     16.04 o
  -9   3  15      648.87      630.55     20.17 o
  -7   3  15        8.77       11.64      8.58 o
  -5   3  15       70.72       87.65     10.41 o
  -3   3  15      127.97      125.83     11.33 o
  -1   3  15       16.71       15.98      8.57 o
   1   3  15      714.13      709.42     21.86 o
   3   3  15      358.78      346.73     16.11 o
   5   3  15        2.53       -0.83      8.07 o
   7   3  15        5.69        6.77      8.61 o
   9   3  15      485.51      464.37     23.96 o
  11   3  15      453.58      463.07     18.64 o
  13   3  15      275.21      261.04     15.11 o
  15   3  15       95.09       87.20     11.32 o
  17   3  15        0.11      -10.60     10.60 o
  19   3  15      135.07      141.67     20.14 o
  21   3  15       26.47       28.58     12.43 o
  23   3  15       53.41       36.43     14.77 o
  25   3  15       50.75       43.73     15.55 o
  27   3  15        5.78        9.27     14.58 o
  29   3  15        1.46       -8.88     11.46 o
  31   3  15       26.99       33.18     13.61 o
  33   3  15        0.41        1.45     11.97 o
  35   3  15        0.06        4.63     13.19 o
 -32   4  15       96.51      128.52     24.21 o
 -30   4  15        2.21      -17.38     17.38 o
 -28   4  15        5.34        6.49     18.31 o
 -26   4  15       52.88       44.92     19.25 o
 -24   4  15        2.71       -7.12     17.38 o
 -22   4  15      192.07      200.59     19.11 o
 -20   4  15       41.53       38.66     16.16 o
 -18   4  15      119.89      125.32     20.42 o
 -16   4  15       10.24        2.51     16.73 o
 -14   4  15        0.02      -13.10     15.81 o
 -12   4  15        4.58       15.10     17.29 o
 -10   4  15      278.11      305.04     23.78 o
  -8   4  15       72.91       74.13     13.04 o
  -6   4  15       28.84       28.43     12.49 o
  -4   4  15      471.21      443.51     21.31 o
  -2   4  15       10.38       16.01     14.73 o
   0   4  15      875.03      892.28     29.27 o
   2   4  15      144.66      161.70     17.53 o
   4   4  15       53.32       81.79     13.74 o
   6   4  15        7.98       25.94     12.18 o
   8   4  15      197.18      184.75     16.63 o
  10   4  15      228.41      239.36     18.10 o
  12   4  15      191.44      131.50     15.62 o
  14   4  15        1.05      -13.01     13.01 o
  16   4  15        0.09      -13.12     13.12 o
  18   4  15       10.43        8.04     15.15 o
  20   4  15       48.15       49.02     16.65 o
  22   4  15       15.81        4.06     15.15 o
  24   4  15       30.81       38.64     17.05 o
  26   4  15        1.16        5.17     16.38 o
  28   4  15        0.01      -16.15     16.15 o
  30   4  15       14.43       27.61     26.69 o
 -25   5  15        3.46        1.48     18.60 o
 -23   5  15       89.00       90.27     18.27 o
 -21   5  15       33.49       20.19     19.68 o
 -19   5  15      232.34      267.60     21.65 o
 -17   5  15        0.18       -1.23     19.12 o
 -15   5  15      178.28      191.08     25.93 o
 -13   5  15       29.79       52.21     20.04 o
 -11   5  15       78.20      114.60     22.62 o
  -9   5  15        1.04        7.03     23.26 o
  -7   5  15        4.54       -6.75     15.52 o
  -5   5  15        1.46        6.25     12.90 o
  -3   5  15        0.54        1.89     13.47 o
  -1   5  15      326.72      337.62     24.11 o
   1   5  15      130.18      154.40     19.60 o
   3   5  15       87.47      103.66     18.83 o
   5   5  15       14.87       39.33     17.12 o
   7   5  15       74.16       93.35     18.33 o
   9   5  15       31.44       43.71     26.24 o
  11   5  15        4.67       13.78     15.66 o
  13   5  15       64.96       39.38     16.90 o
  15   5  15        7.52      -11.43     16.15 o
  17   5  15        0.36        0.56     16.83 o
  19   5  15        3.17      -17.09     17.09 o
  21   5  15        1.44       -2.88     22.47 o
  -6   6  15        0.74      -14.53     20.54 o
  -4   6  15        0.01       14.58     20.77 o
  -2   6  15       35.48      -13.55     16.77 o
   0   6  15        3.05        6.27     17.62 o
   2   6  15      116.29       82.78     20.35 o
   4   6  15        1.98       20.67     32.30 o
 -42   0  16        1.04       10.34     29.72 o
 -40   0  16       78.61      113.69     33.59 o
 -38   0  16       46.67       73.64     28.42 o
 -36   0  16       28.54       23.26     25.84 o
 -34   0  16      605.65      609.81     49.09 o
 -32   0  16      568.92      613.65     37.56 o
 -30   0  16      306.23      359.70     37.47 o
 -28   0  16      501.30      409.46     30.42 o
 -26   0  16      125.37      132.85     25.84 o
 -24   0  16      894.87      752.36     36.92 o
 -22   0  16     1649.61     1673.42     59.28 o
 -20   0  16        6.56       -6.07     14.40 o
 -18   0  16      151.06      122.02     13.87 o
 -16   0  16      247.31      143.24     13.87 o
 -14   0  16      912.01      919.85     21.91 o
 -12   0  16      883.07      815.21     22.74 o
 -10   0  16      357.81      369.46     13.69 o
  -8   0  16     2538.65     2372.32     49.55 o
  -6   0  16      235.08      226.08     14.17 o
  -4   0  16     2961.24     2863.66     60.98 o
  -2   0  16      262.99      260.24     17.64 o
   0   0  16     3814.87     3666.89     72.23 o
   2   0  16     4137.74     4056.51     78.84 o
   4   0  16      112.01       88.44     17.29 o
   6   0  16      192.15      207.77     15.16 o
   8   0  16      130.23      172.83     15.34 o
  10   0  16       86.64       73.64     12.52 o
  12   0  16     3635.32     3530.64     78.95 o
  14   0  16     1171.41     1051.02     33.54 o
  16   0  16     1475.85     1454.47     42.87 o
  18   0  16        5.85       -4.10     10.38 o
  20   0  16       40.86       56.26     12.94 o
  22   0  16      125.64      168.77     18.00 o
  24   0  16       28.30       46.75     14.28 o
  26   0  16       62.31       53.62     14.28 o
  28   0  16        9.59       20.55     13.96 o
  30   0  16      112.00       96.90     23.26 o
  32   0  16        5.55      -18.09     18.09 o
  34   0  16        0.01       -7.75     19.38 o
  36   0  16      282.94      286.82     33.59 o
  38   0  16       31.48        3.88     20.67 o
 -41   1  16       50.10       30.76     21.45 o
 -39   1  16       31.74       18.09     20.10 o
 -37   1  16       89.31       88.19     21.87 o
 -35   1  16      294.12      306.39     27.85 o
 -33   1  16      147.13      151.02     22.37 o
 -31   1  16      138.10      116.36     19.63 o
 -29   1  16        9.47       -4.58     14.14 o
 -27   1  16       81.50       38.44     13.76 o
 -25   1  16      740.60      704.51     25.34 o
 -23   1  16      313.48      278.91     16.77 o
 -21   1  16      478.11      535.77     21.28 o
 -19   1  16       13.82        1.41      8.36 o
 -17   1  16       11.75       -5.13      7.40 o
 -15   1  16      688.27      681.99     18.51 o
 -13   1  16      307.09      285.07     10.68 o
 -11   1  16      809.15      791.42     16.52 o
  -9   1  16     1145.61     1042.10     19.47 o
  -7   1  16      238.92      278.43      9.98 o
  -5   1  16      634.41      644.16     15.73 o
  -3   1  16        4.12       29.56      7.71 o
  -1   1  16     3912.62     3793.39     61.66 o
   1   1  16      861.31      882.19     23.32 o
   3   1  16       78.24       80.88     17.36 o
   5   1  16     1153.35     1071.94     25.55 o
   7   1  16      196.22      241.28     12.21 o
   9   1  16      539.92      554.65     17.44 o
  11   1  16       78.48       89.69      9.89 o
  13   1  16      379.50      391.01     25.36 o
  15   1  16      173.48      156.05     13.15 o
  17   1  16       25.38       36.57      8.76 o
  19   1  16       57.87       73.86     10.41 o
  21   1  16      468.46      479.23     18.00 o
  23   1  16       92.91      118.17     11.50 o
  25   1  16       50.10       37.50      9.40 o
  27   1  16        0.16       -2.19      8.82 o
  29   1  16       35.17       41.99     11.62 o
  31   1  16        0.23       -5.71     10.84 o
  33   1  16       50.36       30.05     13.76 o
  35   1  16        1.74       15.67     13.41 o
  37   1  16       12.34       -3.60     13.30 o
 -40   2  16        7.39       11.11     23.26 o
 -38   2  16       22.64       10.58     19.63 o
 -36   2  16      138.27      144.01     27.13 o
 -34   2  16       22.83       14.21     18.27 o
 -32   2  16       64.15       16.40     17.80 o
 -30   2  16        1.81        5.17     15.45 o
 -28   2  16       15.21       -5.87     13.56 o
 -26   2  16        0.29       -3.80     11.81 o
 -24   2  16      582.90      558.78     25.69 o
 -22   2  16       78.53      102.97     14.39 o
 -20   2  16        0.94        8.22     11.00 o
 -18   2  16        0.68       -5.24      7.99 o
 -16   2  16       63.56       53.33      9.93 o
 -14   2  16      128.29      127.44     12.53 o
 -12   2  16      747.55      711.02     21.08 o
 -10   2  16       46.72       72.23      9.44 o
  -8   2  16     3368.07     3223.75     53.09 o
  -6   2  16      191.55      257.72     17.12 o
  -4   2  16     1078.70     1076.77     68.68 o
  -2   2  16      237.78      228.56     11.96 o
   0   2  16       79.33       92.63      9.38 o
   2   2  16       28.19       30.46     11.04 o
   4   2  16       67.42       80.12     11.50 o
   6   2  16      111.55      125.48     11.03 o
   8   2  16      104.60       98.10     10.60 o
  10   2  16        2.24        7.98      8.28 o
  12   2  16       31.13        7.41     10.63 o
  14   2  16       16.97       -0.98     10.18 o
  16   2  16      272.99      272.59     17.07 o
  18   2  16      347.30      326.46     15.57 o
  20   2  16      127.06      159.65     12.87 o
  22   2  16       33.25       31.95      9.90 o
  24   2  16       17.06       18.27     10.39 o
  26   2  16        9.92       24.72     10.86 o
  28   2  16       10.10       22.84     11.47 o
  30   2  16      155.85      209.01     17.09 o
  32   2  16       63.68       43.16     13.16 o
  34   2  16        0.44        6.90     12.73 o
  36   2  16        3.28       -9.51     12.35 o
 -35   3  16      185.55      233.33     45.86 o
 -33   3  16       55.81      102.02     22.78 o
 -31   3  16       37.30        5.17     25.88 o
 -29   3  16       15.67       30.20     16.63 o
 -27   3  16       72.46       82.32     20.04 o
 -25   3  16        3.89       -4.25     15.50 o
 -23   3  16       41.52       37.53     17.07 o
 -21   3  16       18.97       31.11     16.37 o
 -19   3  16      248.34      228.53     18.53 o
 -17   3  16       49.83       38.38     17.07 o
 -15   3  16        2.37       10.34     16.37 o
 -13   3  16       59.40       56.27     18.00 o
 -11   3  16       14.68       15.59     10.87 o
  -9   3  16       23.89       10.45      8.93 o
  -7   3  16        0.36       -5.63      8.10 o
  -5   3  16       25.07       18.47      8.61 o
  -3   3  16       11.74        7.79      8.67 o
  -1   3  16      135.67      155.52     12.38 o
   1   3  16        1.19        7.45      8.74 o
   3   3  16      375.51      357.65     16.71 o
   5   3  16       30.10       19.54      9.41 o
   7   3  16      261.13      250.86     15.22 o
   9   3  16        0.12        3.01      9.07 o
  11   3  16       14.45       20.76     11.42 o
  13   3  16      155.43      113.80     14.17 o
  15   3  16      105.89       99.74     14.04 o
  17   3  16       31.75       42.88     12.84 o
  19   3  16        0.80       -1.71     13.49 o
  21   3  16       42.75       25.21     15.00 o
  23   3  16       24.82       24.43     14.51 o
  25   3  16       41.18       23.93     15.39 o
  27   3  16        0.83        4.15     11.58 o
  29   3  16        5.95       17.13     16.78 o
  31   3  16        6.45       26.19     12.98 o
  33   3  16       18.13       30.43     13.72 o
 -30   4  16        4.48       13.76     19.25 o
 -28   4  16      142.77      142.77     23.28 o
 -26   4  16       10.73        7.01     18.60 o
 -24   4  16       43.75       46.28     19.85 o
 -22   4  16        0.27       -4.61     25.10 o
 -20   4  16      104.33      123.27     24.49 o
 -18   4  16      105.42      111.18     21.70 o
 -16   4  16       63.65       73.18     37.47 o
 -14   4  16      377.23      392.28     29.43 o
 -12   4  16      105.87       91.10     21.96 o
 -10   4  16        0.09       10.88     17.29 o
  -8   4  16       26.02       21.57     15.83 o
  -6   4  16      419.55      397.30     20.96 o
  -4   4  16       93.59      114.66     14.98 o
  -2   4  16      205.78      227.68     17.49 o
   0   4  16      392.22      439.46     21.64 o
   2   4  16      277.85      305.99     19.29 o
   4   4  16        9.32       12.36     15.66 o
   6   4  16        8.25        1.08     12.28 o
   8   4  16        2.93       15.28     12.54 o
  10   4  16       62.32       52.80     15.86 o
  12   4  16      169.56      189.67     19.82 o
  14   4  16       10.14       -9.25     21.67 o
  16   4  16        0.08       -3.18     14.05 o
  18   4  16       89.60      105.69     18.33 o
  20   4  16       79.64       68.50     17.78 o
  22   4  16        4.95       -9.09     15.40 o
  24   4  16       66.46       90.06     18.86 o
  26   4  16       36.63       41.96     18.62 o
  28   4  16       17.85       24.55     32.30 o
 -21   5  16       37.59       45.78     21.79 o
 -19   5  16       40.62       81.10     17.25 o
 -17   5  16       71.07       79.71     22.78 o
 -15   5  16      159.84      195.52     26.94 o
 -13   5  16        4.65        1.05     18.93 o
 -11   5  16       84.63       64.63     21.87 o
  -9   5  16        3.43       -7.88     18.00 o
  -7   5  16        1.26      -12.62     15.55 o
  -5   5  16       15.88        0.80     19.12 o
  -3   5  16       11.83       11.65     16.15 o
  -1   5  16       12.82      -13.95     15.08 o
   1   5  16      368.56      383.50     25.95 o
   3   5  16      340.42      302.05     23.97 o
   5   5  16      995.50     1040.17     39.65 o
   7   5  16      278.47      309.46     34.55 o
   9   5  16      134.16      150.81     22.62 o
  11   5  16        0.47      -15.86     15.86 o
  13   5  16       95.37      112.26     20.57 o
  15   5  16        3.06      -16.36     17.39 o
  17   5  16       85.89       76.47     19.88 o
  19   5  16        0.01      -11.13     21.45 o
 -39   1  17      132.13      139.25     25.11 o
 -37   1  17       20.90        9.99     18.58 o
 -35   1  17       23.09       34.45     19.12 o
 -33   1  17       56.13       56.85     19.18 o
 -31   1  17       10.46        2.01     16.37 o
 -29   1  17       70.81       81.49     18.27 o
 -27   1  17       23.77       16.80     14.62 o
 -25   1  17      149.65      139.29     14.31 o
 -23   1  17        1.46        3.63     10.30 o
 -21   1  17      219.76      244.71     15.77 o
 -19   1  17       51.80       57.40     10.96 o
 -17   1  17      260.22      297.82     14.83 o
 -15   1  17       11.51       10.09      5.81 o
 -13   1  17      465.14      487.69     13.59 o
 -11   1  17      356.67      403.61     11.94 o
  -9   1  17     1108.12     1046.11     19.94 o
  -7   1  17        0.94        5.60      6.10 o
  -5   1  17     1480.02     1404.29     24.35 o
  -3   1  17      795.67      809.66     18.22 o
  -1   1  17     1638.52     1636.21     32.08 o
   1   1  17      291.05      346.89     15.79 o
   3   1  17     2667.08     2679.66     46.70 o
   5   1  17      154.86      164.25     11.58 o
   7   1  17      266.20      279.71     12.63 o
   9   1  17      819.65      841.79     25.29 o
  11   1  17     1257.62     1177.44     43.82 o
  13   1  17      152.39      193.89     16.78 o
  15   1  17      526.28      440.64     17.32 o
  17   1  17      128.77      141.78     12.19 o
  19   1  17      267.32      287.41     14.67 o
  21   1  17      104.42      111.16     11.63 o
  23   1  17       29.66       13.98      9.15 o
  25   1  17        0.18       -8.68      9.85 o
  27   1  17        0.24       -7.55     10.39 o
  29   1  17        7.42        0.68     10.63 o
  31   1  17        1.09      -10.60     10.60 o
  33   1  17        8.47      -11.41     11.97 o
  35   1  17        4.22        8.49     12.76 o
 -38   2  17       53.31       38.29     21.34 o
 -36   2  17       22.22       -1.17     18.71 o
 -34   2  17      186.51      165.42     24.20 o
 -32   2  17      467.92      606.74     54.26 o
 -30   2  17       98.08      101.33     20.54 o
 -28   2  17       27.57       41.72     14.23 o
 -26   2  17      128.65      129.30     16.95 o
 -24   2  17      108.89      118.45     16.19 o
 -22   2  17      298.74      381.99     22.21 o
 -20   2  17      761.16      808.74     29.90 o
 -18   2  17      104.80      112.11     15.77 o
 -16   2  17       15.87       24.26      8.97 o
 -14   2  17      732.35      738.20     24.88 o
 -12   2  17        8.16       16.40      8.81 o
 -10   2  17      215.41      229.53     15.52 o
  -8   2  17       80.87       95.61     10.59 o
  -6   2  17      122.37      139.13     11.98 o
  -4   2  17       19.91       42.55      8.92 o
  -2   2  17       65.44       83.56     10.16 o
   0   2  17      307.49      304.24     14.76 o
   2   2  17      960.71      946.03     25.81 o
   4   2  17      211.59      205.82     13.48 o
   6   2  17       18.90       17.51      8.76 o
   8   2  17       34.64       29.55      9.38 o
  10   2  17       55.24       62.24     11.73 o
  12   2  17      110.55      110.56     13.39 o
  14   2  17      418.89      416.84     19.97 o
  16   2  17      104.80       79.24     11.20 o
  18   2  17       45.49       77.94     11.09 o
  20   2  17       23.22       32.47     12.87 o
  22   2  17       22.62       15.11     10.40 o
  24   2  17      104.46      107.94     13.68 o
  26   2  17       58.36       69.89     13.24 o
  28   2  17        2.14        8.95     11.46 o
  30   2  17       75.83      119.02     16.78 o
  32   2  17       34.77       30.13     13.21 o
  34   2  17       23.72       16.13     13.21 o
 -33   3  17       21.93       16.80     25.84 o
 -31   3  17      173.50      160.83     25.38 o
 -29   3  17      310.78      388.88     31.82 o
 -27   3  17       45.32       70.72     45.86 o
 -25   3  17      196.25      243.79     25.74 o
 -23   3  17      100.09       87.70     29.07 o
 -21   3  17      212.38      267.76     25.74 o
 -19   3  17      142.64      165.58     17.33 o
 -17   3  17      111.27      102.38     19.25 o
 -15   3  17      157.09      174.21     22.62 o
 -13   3  17      402.80      379.80     27.58 o
 -11   3  17      381.81      423.91     28.68 o
  -9   3  17       75.29       93.36     15.63 o
  -7   3  17      126.79      150.03     13.63 o
  -5   3  17       28.58       46.15     11.35 o
  -3   3  17      116.15      105.40     12.84 o
  -1   3  17       31.53       26.44     10.81 o
   1   3  17       25.01       32.48     10.99 o
   3   3  17      160.51      148.92     14.33 o
   5   3  17        0.05       -6.35     10.25 o
   7   3  17       31.89       26.41     11.67 o
   9   3  17        0.15       -4.16     10.71 o
  11   3  17      150.31      156.37     18.10 o
  13   3  17       43.81       40.72     12.84 o
  15   3  17       33.52       29.72     14.23 o
  17   3  17      187.98      173.01     19.30 o
  19   3  17        7.25       -6.09     13.16 o
  21   3  17      105.19       81.92     19.92 o
  23   3  17       62.89       80.39     17.58 o
  25   3  17        9.02        6.50     12.23 o
  27   3  17       44.29       60.54     14.50 o
  29   3  17       22.81       22.38     13.48 o
  31   3  17       61.55       86.56     34.88 o
 -28   4  17       20.71       34.31     23.26 o
 -26   4  17       34.40       50.03     20.31 o
 -24   4  17       20.47       -6.46     17.66 o
 -22   4  17        2.13       -9.82     17.66 o
 -20   4  17       75.21       90.00     16.95 o
 -18   4  17      114.15      131.03     21.44 o
 -16   4  17      121.34      134.81     23.90 o
 -14   4  17        8.63       31.01     19.12 o
 -12   4  17      562.95      579.85     35.31 o
 -10   4  17      314.59      424.84     78.16 o
  -8   4  17       15.96       12.98     15.56 o
  -6   4  17       72.33       59.75     17.33 o
  -4   4  17        0.17       -8.48     11.60 o
  -2   4  17       89.25       94.74     14.67 o
   0   4  17       44.85       79.91     14.30 o
   2   4  17      307.59      307.88     19.77 o
   4   4  17       71.70       92.59     15.19 o
   6   4  17      563.15      479.63     26.34 o
   8   4  17      119.12      135.55     18.42 o
  10   4  17       55.08       19.68     15.33 o
  12   4  17       81.60       80.07     17.05 o
  14   4  17       16.86        4.23     14.88 o
  16   4  17      113.24      125.76     19.30 o
  18   4  17       44.80       49.17     17.33 o
  20   4  17        4.76        1.12     18.01 o
  22   4  17        5.46       17.14     17.26 o
  24   4  17      133.01      151.90     22.21 o
 -17   5  17       48.25       49.69     21.70 o
 -15   5  17        2.07       -1.11     35.53 o
 -13   5  17       85.81       75.18     29.72 o
 -11   5  17        0.71       -0.24     19.50 o
  -9   5  17        3.57       10.37     20.04 o
  -7   5  17       86.69      135.82     25.11 o
  -5   5  17       33.92       24.44     21.70 o
  -3   5  17      112.35      126.30     25.38 o
  -1   5  17      109.42      138.68     26.90 o
   1   5  17        1.07        2.69     17.12 o
   3   5  17       59.60      106.90     19.60 o
   5   5  17      332.75      370.14     27.05 o
   7   5  17      232.36      262.52     33.44 o
   9   5  17      391.66      388.07     28.09 o
  11   5  17       71.83       91.18     20.57 o
  13   5  17       89.88       78.16     20.38 o
  15   5  17       19.86      -11.63     29.72 o
 -38   0  18       19.55       24.55     29.72 o
 -36   0  18      175.40      275.19     40.05 o
 -34   0  18      281.33      339.79     41.34 o
 -32   0  18      408.51      388.88     41.34 o
 -30   0  18       26.30       23.26     23.26 o
 -28   0  18       14.40       10.34     17.38 o
 -26   0  18       20.24       11.59     16.73 o
 -24   0  18      671.58      647.54     55.55 o
 -22   0  18     1094.27     1114.83     38.95 o
 -20   0  18        1.07        4.19     14.08 o
 -18   0  18       12.51       -9.40     10.60 o
 -16   0  18      613.08      537.47     24.52 o
 -14   0  18      238.86      238.68     17.67 o
 -12   0  18      468.96      419.47     16.92 o
 -10   0  18      213.51      198.52     11.40 o
  -8   0  18     2428.45     2296.16     47.32 o
  -6   0  18      781.81      778.68     23.97 o
  -4   0  18      269.51      364.63     45.87 o
  -2   0  18       58.59       65.43     10.78 o
   0   0  18        1.45        7.48      8.89 o
   2   0  18     1556.05     1498.32     37.12 o
   4   0  18      255.78      250.98     20.79 o
   6   0  18      703.70      679.15     31.45 o
   8   0  18     2450.34     2356.06     58.78 o
  10   0  18     8441.22     8401.84    171.51 o
  12   0  18     1122.43     1246.48     38.66 o
  14   0  18      605.76      653.10     27.42 o
  16   0  18      291.98      292.02     19.99 o
  18   0  18     1073.06      957.04     33.73 o
  20   0  18        3.05        6.71     14.14 o
  22   0  18      245.99      291.84     30.36 o
  24   0  18       55.11       89.15     23.26 o
  26   0  18        4.25        0.00     18.09 o
  28   0  18        6.26       19.38     19.38 o
  30   0  18       19.61       19.38     20.67 o
  32   0  18        8.59        7.75     21.96 o
  34   0  18        4.49      -14.21     20.67 o
 -37   1  18       21.39       22.19     39.40 o
 -35   1  18      126.39      123.05     23.28 o
 -33   1  18      125.86      168.24     23.28 o
 -31   1  18      329.57      401.38     29.68 o
 -29   1  18      234.09      267.35     25.11 o
 -27   1  18        8.76       20.03     15.53 o
 -25   1  18      432.49      438.24     24.00 o
 -23   1  18       53.08       72.01     13.76 o
 -21   1  18      389.60      343.38     18.70 o
 -19   1  18      451.86      481.03     21.04 o
 -17   1  18       81.21       54.04     11.07 o
 -15   1  18        0.67       -3.43      8.15 o
 -13   1  18      279.08      312.62     12.53 o
 -11   1  18      335.91      317.12     12.57 o
  -9   1  18        5.43       -5.55      5.66 o
  -7   1  18       51.60       39.35      6.69 o
  -5   1  18      241.97      251.58      9.35 o
  -3   1  18      231.04      237.80      9.38 o
  -1   1  18      170.30      210.44     10.43 o
   1   1  18       39.28       38.56      7.55 o
   3   1  18      934.21      956.73     22.73 o
   5   1  18      326.31      325.19     14.97 o
   7   1  18      151.58      148.17     11.72 o
   9   1  18     1492.17     1542.23     44.61 o
  11   1  18       80.37       55.82     11.47 o
  13   1  18       90.94      115.16     11.61 o
  15   1  18      279.91      306.90     18.40 o
  17   1  18        2.59        4.41     12.22 o
  19   1  18      203.36      250.15     14.86 o
  21   1  18       33.97       24.47     11.40 o
  23   1  18       42.60       51.24     12.31 o
  25   1  18        0.96      -10.10     10.10 o
  27   1  18       76.91       91.89     13.33 o
  29   1  18       97.63      147.06     15.62 o
  31   1  18        2.16      -11.41     11.52 o
  33   1  18        5.97       11.67     13.63 o
 -36   2  18        4.25        0.00     19.18 o
 -34   2  18       90.30       71.70     21.93 o
 -32   2  18        7.16       -4.11     17.80 o
 -30   2  18       14.37      -14.07     14.07 o
 -28   2  18        0.98      -18.67     18.67 o
 -26   2  18        7.30       16.88     14.13 o
 -24   2  18       35.82       37.97     15.11 o
 -22   2  18       59.41       38.55     13.63 o
 -20   2  18      164.83      152.76     16.35 o
 -18   2  18      343.57      325.32     20.22 o
 -16   2  18      168.34      177.42     13.80 o
 -14   2  18       19.21        3.46     20.03 o
 -12   2  18      135.32      113.14     19.50 o
 -10   2  18       10.84        7.82     10.54 o
  -8   2  18        7.39       12.27      8.20 o
  -6   2  18        3.82       -7.35      9.00 o
  -4   2  18      115.73      116.73     11.01 o
  -2   2  18      331.36      287.87     15.03 o
   0   2  18       34.86       46.32      9.67 o
   2   2  18      303.79      318.86     15.54 o
   4   2  18      236.19      243.10     14.46 o
   6   2  18       10.68        4.84     10.47 o
   8   2  18        8.05        6.24     10.34 o
  10   2  18       50.06       43.99     11.62 o
  12   2  18       26.13       50.28     12.35 o
  14   2  18      491.00      499.00     19.34 o
  16   2  18       38.38       43.32     10.26 o
  18   2  18      103.93       93.55     17.12 o
  20   2  18       36.81       52.27     12.58 o
  22   2  18       75.14       74.94     13.46 o
  24   2  18       48.75       97.28     17.72 o
  26   2  18        0.06       -9.13     24.80 o
  28   2  18        3.59       -2.30     11.99 o
  30   2  18        0.50       -0.62     12.58 o
  32   2  18        6.87        1.86     12.81 o
 -31   3  18        1.48       16.01     19.25 o
 -29   3  18      422.22      468.96     34.18 o
 -27   3  18        8.58        7.81     20.67 o
 -25   3  18      285.23      320.66     39.40 o
 -23   3  18       24.51        4.97     17.66 o
 -21   3  18        0.92       -4.12     16.44 o
 -19   3  18       60.18       46.31     17.07 o
 -17   3  18       93.87       77.37     14.94 o
 -15   3  18        0.01       -0.56     16.73 o
 -13   3  18        6.73        3.74     16.73 o
 -11   3  18       19.16        6.32     16.14 o
  -9   3  18        0.96       13.40     13.66 o
  -7   3  18       27.49       21.54     13.91 o
  -5   3  18       49.78       32.92     13.61 o
  -3   3  18        0.95        7.85     10.13 o
  -1   3  18       50.50       48.90     15.42 o
   1   3  18        5.23        2.20     10.81 o
   3   3  18       25.84        7.87     10.70 o
   5   3  18        5.55        5.95     10.81 o
   7   3  18        0.12        2.35     10.90 o
   9   3  18       53.74       37.02     12.47 o
  11   3  18       14.25       -2.20     13.29 o
  13   3  18       27.19       23.00     14.98 o
  15   3  18      154.16      143.33     22.86 o
  17   3  18       82.57       49.36     19.86 o
  19   3  18        5.87        0.06     15.00 o
  21   3  18      301.10      246.48     22.74 o
  23   3  18       89.44       83.05     14.64 o
  25   3  18      101.17      125.08     16.30 o
  27   3  18       27.14       16.20     13.39 o
 -24   4  18       75.59       97.49     22.26 o
 -22   4  18      114.14      166.26     24.09 o
 -20   4  18       21.87       28.12     19.25 o
 -18   4  18       69.62       86.67     22.86 o
 -16   4  18       25.57       33.47     19.50 o
 -14   4  18       30.23       26.95     25.19 o
 -12   4  18       53.51       61.20     20.77 o
 -10   4  18       20.28       36.17     29.72 o
  -8   4  18        4.25        5.39     18.71 o
  -6   4  18       17.02       29.66     17.37 o
  -4   4  18      107.47      104.77     18.27 o
  -2   4  18       45.43       48.06     13.88 o
   0   4  18       16.24      -10.32     13.66 o
   2   4  18       70.93       90.43     16.91 o
   4   4  18       43.23       31.76     15.55 o
   6   4  18      243.27      301.22     23.36 o
   8   4  18       60.38       56.85     26.19 o
  10   4  18      261.03      293.97     23.36 o
  12   4  18       26.28       18.33     15.75 o
  14   4  18        0.68      -11.13     15.63 o
  16   4  18        0.01       -2.88     16.38 o
  18   4  18        5.12        7.51     16.61 o
  20   4  18        0.42       -4.22     16.58 o
 -13   5  18        4.21      -23.26     31.01 o
 -11   5  18        0.73      -20.42     20.42 o
  -9   5  18       31.23       58.53     24.09 o
  -7   5  18       51.61       62.81     23.54 o
  -5   5  18        0.08      -18.03     29.72 o
  -3   5  18       11.34        0.92     27.78 o
  -1   5  18       66.23       62.67     19.11 o
   1   5  18      165.00      193.65     22.47 o
   3   5  18      118.91      113.86     20.53 o
   5   5  18       24.55       50.17     18.53 o
   7   5  18       29.19       17.80     18.39 o
   9   5  18        4.62      -19.38     29.72 o
 -35   1  19       23.06       45.56     21.96 o
 -33   1  19       79.02       90.42     21.45 o
 -31   1  19       39.34       20.47     17.80 o
 -29   1  19        2.16       -6.76     15.97 o
 -27   1  19      187.37      264.03     33.59 o
 -25   1  19       41.07       51.90     14.81 o
 -23   1  19      152.53      151.62     20.82 o
 -21   1  19      274.67      334.81     20.88 o
 -19   1  19      341.19      348.00     21.46 o
 -17   1  19       39.73       22.50     12.31 o
 -15   1  19       72.57       62.24     10.35 o
 -13   1  19      131.81      128.72      9.31 o
 -11   1  19        5.08        3.64      7.60 o
  -9   1  19       31.55       41.27      6.37 o
  -7   1  19       54.95       57.61      7.59 o
  -5   1  19        3.47       -3.23      5.76 o
  -3   1  19       60.50       53.51      6.61 o
  -1   1  19        0.01       -0.23      6.23 o
   1   1  19      139.78      146.82      9.99 o
   3   1  19      168.69      168.64     10.45 o
   5   1  19       44.83       31.41      7.78 o
   7   1  19       63.35       70.96     11.73 o
   9   1  19      542.32      472.16     18.25 o
  11   1  19      267.82      303.48     15.73 o
  13   1  19      815.98      796.63     23.87 o
  15   1  19      145.14      134.86     12.59 o
  17   1  19      197.32      194.00     15.77 o
  19   1  19      179.08      183.31     15.46 o
  21   1  19       56.01       49.73     12.45 o
  23   1  19        0.05       -6.96     10.73 o
  25   1  19        0.26       -4.47     11.25 o
  27   1  19      121.91      147.59     16.09 o
  29   1  19       99.18      120.98     15.76 o
  31   1  19        6.24       -3.04     12.81 o
 -32   2  19      111.01      145.12     38.76 o
 -30   2  19        0.40      -14.18     14.18 o
 -28   2  19      112.09      127.98     18.45 o
 -26   2  19      319.23      377.65     24.47 o
 -24   2  19      648.56      713.61     30.74 o
 -22   2  19      352.70      454.17     25.02 o
 -20   2  19      147.26      198.11     23.18 o
 -18   2  19       10.38        3.50     15.50 o
 -16   2  19        0.98       -2.00     20.67 o
 -14   2  19       27.37        0.65     16.44 o
 -12   2  19      131.60      143.90     21.45 o
 -10   2  19       95.37      108.88     20.54 o
  -8   2  19       63.30       55.12     14.92 o
  -6   2  19       87.58       91.39     11.83 o
  -4   2  19       74.61       84.89     11.90 o
  -2   2  19      171.62      186.41     14.78 o
   0   2  19       22.71       22.99     14.92 o
   2   2  19        0.26       -1.12     10.03 o
   4   2  19      444.42      430.88     20.36 o
   6   2  19       15.14       18.44     10.81 o
   8   2  19        9.26       11.54     10.94 o
  10   2  19      122.43      136.18     14.43 o
  12   2  19        0.13       -7.12     13.61 o
  14   2  19       29.68       34.00     11.73 o
  16   2  19       27.53       24.79     17.16 o
  18   2  19      194.77      182.50     16.05 o
  20   2  19       20.04       20.70     11.97 o
  22   2  19      112.21      115.38     15.21 o
  24   2  19      374.21      441.55     22.21 o
  26   2  19        1.07       10.21     12.86 o
  28   2  19       55.84       63.16     20.89 o
 -29   3  19      133.00      133.63     24.81 o
 -27   3  19       14.99       35.05     20.48 o
 -25   3  19       70.80       59.83     21.42 o
 -23   3  19       17.97       14.78     18.31 o
 -21   3  19       59.08      100.52     21.11 o
 -19   3  19      274.10      316.75     27.22 o
 -17   3  19        9.92       14.98     27.78 o
 -15   3  19      170.11      187.66     24.20 o
 -13   3  19      126.12      115.97     20.95 o
 -11   3  19       93.56      110.96     21.34 o
  -9   3  19      254.67      274.86     31.01 o
  -7   3  19       11.07        6.98     14.13 o
  -5   3  19       60.69       95.71     13.50 o
  -3   3  19        3.84       10.76     11.44 o
  -1   3  19       44.19       66.17     13.10 o
   1   3  19      275.03      302.50     18.50 o
   3   3  19        0.79      -15.72     15.72 o
   5   3  19        5.04      -11.08     11.08 o
   7   3  19        0.05      -12.69     12.69 o
   9   3  19       31.02       16.93     13.46 o
  11   3  19        8.96        3.78     14.06 o
  13   3  19       12.66       24.40     14.77 o
  15   3  19      136.01      100.28     18.20 o
  17   3  19       52.75       46.17     16.53 o
  19   3  19        0.78      -14.58     14.58 o
  21   3  19        3.18       -8.11     11.72 o
  23   3  19        0.10       -9.16     12.53 o
  25   3  19       85.44      140.99     17.16 o
 -22   4  19        7.71      -14.31     19.38 o
 -20   4  19       13.97       20.86     18.60 o
 -18   4  19      134.40      157.67     23.54 o
 -16   4  19        5.96        6.15     20.67 o
 -14   4  19        3.03      -11.87     18.93 o
 -12   4  19       27.18       -1.41     19.50 o
 -10   4  19       16.51       13.52     19.50 o
  -8   4  19       26.88       42.95     20.54 o
  -6   4  19        0.85       32.03     20.04 o
  -4   4  19       80.81       50.03     21.34 o
  -2   4  19        2.98       -7.19     14.80 o
   0   4  19        0.26      -17.38     17.38 o
   2   4  19       19.92       24.00     15.96 o
   4   4  19       21.96       39.89     16.72 o
   6   4  19       50.06       47.52     17.09 o
   8   4  19        2.29       -7.71     17.65 o
  10   4  19        1.93      -14.77     14.77 o
  12   4  19        0.39       -2.19     16.08 o
  14   4  19      110.28      132.21     20.78 o
  16   4  19        1.81       24.64     18.11 o
 -34   0  20       36.18       31.01     29.72 o
 -32   0  20       68.05       10.34     27.13 o
 -30   0  20      482.99      640.81     52.97 o
 -28   0  20       36.29       21.96     24.55 o
 -26   0  20      135.24      116.28     28.42 o
 -24   0  20       66.16       73.64     24.55 o
 -22   0  20       15.99      -15.45     15.45 o
 -20   0  20      578.89      737.88     31.22 o
 -18   0  20      941.46      893.31     33.39 o
 -16   0  20       82.78      112.71     15.57 o
 -14   0  20       11.02       17.80     12.90 o
 -12   0  20      389.08      356.15     21.85 o
 -10   0  20     1083.34      982.92     27.90 o
  -8   0  20      894.52      938.04     26.23 o
  -6   0  20        2.97       32.91     15.09 o
  -4   0  20       15.48       20.83     12.82 o
  -2   0  20      454.93      450.82     19.57 o
   0   0  20      705.55      808.22     26.37 o
   2   0  20       81.19       83.10     12.22 o
   4   0  20      412.69      375.49     19.04 o
   6   0  20       19.20       34.10     11.16 o
   8   0  20     1470.13     1419.52     42.10 o
  10   0  20      315.87      258.13     19.89 o
  12   0  20      296.71      350.30     21.89 o
  14   0  20        8.37       12.48     16.23 o
  16   0  20      424.39      444.44     37.47 o
  18   0  20      772.38      737.71     47.80 o
  20   0  20      417.90      405.68     37.47 o
  22   0  20      164.45      253.22     32.30 o
  24   0  20        5.44       11.63     20.67 o
  26   0  20        1.40      -19.38     19.38 o
  28   0  20      138.85       99.48     28.42 o
 -33   1  20      153.72      144.09     24.20 o
 -31   1  20      126.93      143.18     23.28 o
 -29   1  20      106.03      131.67     33.59 o
 -27   1  20       13.07       21.72     16.88 o
 -25   1  20       55.92       72.42     15.86 o
 -23   1  20      273.22      327.31     21.93 o
 -21   1  20       76.42       85.79     15.74 o
 -19   1  20      958.01      928.40     33.65 o
 -17   1  20       14.82       22.02     12.40 o
 -15   1  20        7.58       -6.75      9.75 o
 -13   1  20        5.92       -2.97      9.61 o
 -11   1  20      269.58      265.32     12.67 o
  -9   1  20      311.68      342.40     13.95 o
  -7   1  20        4.44       17.61      7.17 o
  -5   1  20       45.09       45.86      7.51 o
  -3   1  20       36.67       23.79      8.13 o
  -1   1  20      341.78      373.23     14.66 o
   1   1  20       92.40       81.14      9.49 o
   3   1  20       14.10       32.48      8.57 o
   5   1  20       57.72       49.79      9.19 o
   7   1  20        3.60        8.28      8.08 o
   9   1  20      248.07      240.82     14.94 o
  11   1  20       91.00       80.78     12.63 o
  13   1  20      206.44      246.74     16.85 o
  15   1  20      139.64      146.97     15.66 o
  17   1  20        0.45        8.12     11.10 o
  19   1  20      137.11      139.11     14.78 o
  21   1  20       34.67        7.99     11.73 o
  23   1  20        3.42       26.71     16.41 o
  25   1  20      175.05      270.16     18.92 o
  27   1  20       16.62       36.00     13.90 o
 -30   2  20      124.67      127.39     23.28 o
 -28   2  20      151.89      169.90     26.95 o
 -26   2  20        0.90        8.66     18.00 o
 -24   2  20        0.65       -6.94     17.07 o
 -22   2  20      244.92      287.09     31.01 o
 -20   2  20        8.15       15.16     18.09 o
 -18   2  20        0.09       14.69     21.32 o
 -16   2  20      103.71       83.50     19.25 o
 -14   2  20       19.83        4.13     21.32 o
 -12   2  20       20.06       13.60     16.37 o
 -10   2  20        0.09      -16.44     16.44 o
  -8   2  20       59.12       47.20     19.63 o
  -6   2  20      120.26      141.14     13.99 o
  -4   2  20        8.57        1.69     13.05 o
  -2   2  20       39.43       62.54     12.29 o
   0   2  20      231.88      221.61     16.23 o
   2   2  20      242.34      248.30     16.67 o
   4   2  20       33.04       37.38     12.06 o
   6   2  20       14.56       15.69     12.12 o
   8   2  20        9.61        6.33     10.53 o
  10   2  20        1.76      -10.16     10.16 o
  12   2  20        4.16      -10.16     10.16 o
  14   2  20       54.90       27.12     12.14 o
  16   2  20       20.33       30.59     12.58 o
  18   2  20       34.20       17.74     12.19 o
  20   2  20        9.35        3.05     11.72 o
  22   2  20        0.07       -2.96     11.80 o
  24   2  20       61.79       62.89     15.19 o
  26   2  20      107.18      174.79     18.17 o
 -25   3  20       58.58       93.78     26.49 o
 -23   3  20        0.29       -3.55     18.00 o
 -21   3  20       81.37      103.59     22.03 o
 -19   3  20      206.01      231.40     25.93 o
 -17   3  20       55.98       33.41     23.90 o
 -15   3  20      152.20      184.68     25.19 o
 -13   3  20       52.25       31.15     20.04 o
 -11   3  20        0.86      -17.80     17.80 o
  -9   3  20        6.83      -15.30     17.66 o
  -7   3  20      110.97      103.28     32.30 o
  -5   3  20        1.29       22.98     14.88 o
  -3   3  20      255.44      269.16     18.38 o
  -1   3  20        5.08        8.84     11.82 o
   1   3  20      188.40      177.36     18.61 o
   3   3  20       54.92       71.02     16.12 o
   5   3  20       30.12       23.44     18.32 o
   7   3  20       13.37       -6.59     13.87 o
   9   3  20        2.26      -13.11     13.11 o
  11   3  20      130.20      113.50     18.23 o
  13   3  20       62.43       71.70     20.55 o
  15   3  20      147.28      144.38     19.70 o
  17   3  20       44.98       45.18     17.70 o
  19   3  20        1.71       -2.34     12.90 o
  21   3  20       34.54       35.03     14.52 o
 -16   4  20       71.69       87.95     23.54 o
 -14   4  20      131.82      167.51     26.85 o
 -12   4  20       53.29      106.43     34.88 o
 -10   4  20        8.37       40.24     21.87 o
  -8   4  20        9.38       -9.69     20.10 o
  -6   4  20       41.89       56.85     22.84 o
  -4   4  20        9.12       30.24     36.17 o
  -2   4  20       99.88       89.33     23.75 o
   0   4  20        9.03       22.97     16.27 o
   2   4  20        0.34      -15.00     15.00 o
   4   4  20       42.15       29.70     17.45 o
   6   4  20        3.40        0.11     15.55 o
   8   4  20        0.31      -15.39     15.39 o
  10   4  20        3.59      -20.50     20.50 o
  12   4  20        3.10      -11.91     16.33 o
 -29   1  21       38.83       47.16     21.01 o
 -27   1  21       45.74        1.29     17.36 o
 -25   1  21        4.60       -8.84     19.75 o
 -23   1  21       51.14       54.77     15.27 o
 -21   1  21        1.26        3.23     13.16 o
 -19   1  21      171.69      157.81     17.57 o
 -17   1  21       30.85       48.19     14.07 o
 -15   1  21       82.47       70.83     12.39 o
 -13   1  21       68.06       61.37     11.65 o
 -11   1  21       19.79       10.85     10.28 o
  -9   1  21      188.90      199.68     22.00 o
  -7   1  21      194.63      211.93     15.74 o
  -5   1  21        1.33       11.35      8.35 o
  -3   1  21      197.21      206.98     13.53 o
  -1   1  21        3.05        9.86      8.94 o
   1   1  21      663.23      655.27     19.75 o
   3   1  21        0.28        6.67      8.18 o
   5   1  21       27.28       24.64      8.80 o
   7   1  21       88.50       90.48     13.11 o
   9   1  21       15.71        4.62     10.53 o
  11   1  21      138.83      124.68     14.20 o
  13   1  21       22.89       21.14     11.84 o
  15   1  21      362.60      369.43     20.04 o
  17   1  21        9.67       10.61     11.92 o
  19   1  21      154.86      211.28     17.46 o
  21   1  21       30.87       48.05     13.84 o
  23   1  21       80.60      101.28     15.31 o
  25   1  21      112.88      132.78     16.47 o
 -26   2  21        5.68        7.37     21.32 o
 -24   2  21       20.71       -1.42     18.31 o
 -22   2  21      230.14      232.72     43.28 o
 -20   2  21        0.06      -15.50     15.50 o
 -18   2  21      369.01      378.25     29.98 o
 -16   2  21      353.29      414.91     30.35 o
 -14   2  21       23.28       70.14     18.93 o
 -12   2  21      442.81      440.95     31.43 o
 -10   2  21       12.20       40.29     19.63 o
  -8   2  21       44.78       41.88     19.50 o
  -6   2  21      122.23      156.84     21.44 o
  -4   2  21      210.37      196.67     16.12 o
  -2   2  21      135.59      120.86     14.43 o
   0   2  21       16.16       15.93     11.73 o
   2   2  21        2.08       20.55     11.71 o
   4   2  21      956.57      970.28     29.91 o
   6   2  21        0.47        9.12     11.00 o
   8   2  21       30.70       44.31     12.44 o
  10   2  21        1.90        6.92     11.10 o
  12   2  21       10.32        0.01     12.68 o
  14   2  21      106.17      137.98     15.85 o
  16   2  21       63.00       63.88     13.81 o
  18   2  21        1.80       -9.74     11.53 o
  20   2  21       28.98       12.37     13.36 o
  22   2  21       20.85       14.13     13.71 o
 -21   3  21      226.70      236.35     27.58 o
 -19   3  21       77.78       71.72     21.34 o
 -17   3  21       22.10       42.31     19.54 o
 -15   3  21       74.81       98.19     33.59 o
 -13   3  21       31.53       41.17     21.32 o
 -11   3  21       35.59       21.38     20.04 o
  -9   3  21       55.99       42.91     21.45 o
  -7   3  21        9.68      -16.34     19.63 o
  -5   3  21       13.56       14.18     20.04 o
  -3   3  21       97.24       95.73     23.28 o
  -1   3  21        3.90       -9.51     13.87 o
   1   3  21       10.28       -1.83     13.46 o
   3   3  21       30.70       28.93     14.57 o
   5   3  21        4.67        3.54     14.04 o
   7   3  21      121.44      154.06     19.73 o
   9   3  21       28.00       35.73     16.53 o
  11   3  21       81.83      115.12     21.28 o
  13   3  21       35.32       40.56     17.49 o
  15   3  21        4.70       20.42     17.67 o
  17   3  21       23.40       21.96     31.01 o
  -8   4  21       47.02       73.64     34.88 o
  -6   4  21       42.86       49.20     26.49 o
  -4   4  21      107.93      135.27     26.02 o
  -2   4  21        2.06       -8.20     20.95 o
   0   4  21      153.90      145.24     26.94 o
   2   4  21        1.37       -7.10     16.51 o
 -26   0  22       34.85       63.31     29.72 o
 -24   0  22       67.60       93.02     28.42 o
 -22   0  22       49.94       29.72     24.55 o
 -20   0  22      147.95      141.18     25.19 o
 -18   0  22      456.77      509.61     32.74 o
 -16   0  22      650.98      685.01     36.41 o
 -14   0  22       37.22       28.22     17.07 o
 -12   0  22      380.88      463.78     29.60 o
 -10   0  22        7.73       41.83     16.44 o
  -8   0  22        0.11      -13.62     13.62 o
  -6   0  22      274.03      317.30     16.83 o
  -4   0  22        0.50      -11.54     11.54 o
  -2   0  22      109.61       75.23     14.39 o
   0   0  22       36.63       58.30     19.83 o
   2   0  22      193.72      160.78     17.19 o
   4   0  22        4.89      -11.48     11.48 o
   6   0  22      104.50      109.66     19.56 o
   8   0  22        3.39       -5.17     16.80 o
  10   0  22       90.54      124.03     25.84 o
  12   0  22      164.71      161.50     28.42 o
  14   0  22      143.73       96.90     24.55 o
  16   0  22      185.69      224.80     32.30 o
  18   0  22      683.54      735.13     50.39 o
  20   0  22       51.16       87.85     27.13 o
  22   0  22      105.45      105.94     29.72 o
 -25   1  22       42.03       53.94     17.10 o
 -23   1  22        0.97       -9.35     14.39 o
 -21   1  22       76.05       66.39     16.35 o
 -19   1  22      132.77      174.08     19.21 o
 -17   1  22      295.64      331.24     22.21 o
 -15   1  22       26.60       33.99     13.92 o
 -13   1  22       26.02       28.46     21.32 o
 -11   1  22       27.26       39.78     16.72 o
  -9   1  22      305.51      333.44     24.81 o
  -7   1  22      123.35      126.34     16.12 o
  -5   1  22       71.45       55.32     10.01 o
  -3   1  22        4.27       -5.66      9.02 o
  -1   1  22        6.42       14.99      9.55 o
   1   1  22      177.43      194.43     15.44 o
   3   1  22       49.99       59.21     12.05 o
   5   1  22      283.32      319.30     18.83 o
   7   1  22        5.64        1.42     10.46 o
   9   1  22        2.46       -5.38     11.03 o
  11   1  22        1.71       -7.72     11.10 o
  13   1  22       10.60       -9.10     10.94 o
  15   1  22        0.76        4.90     11.75 o
  17   1  22        6.89        5.41     14.73 o
  19   1  22      259.55      287.61     20.02 o
  21   1  22      103.75      108.81     18.73 o
 -22   2  22        1.59       14.09     18.93 o
 -20   2  22      139.26      169.89     24.81 o
 -18   2  22        1.06       17.05     18.00 o
 -16   2  22        2.69      -15.81     15.81 o
 -14   2  22       53.56       46.04     22.61 o
 -12   2  22       10.37       19.38     28.42 o
 -10   2  22        0.33      -10.34     19.18 o
  -8   2  22       71.07       53.24     21.87 o
  -6   2  22        3.17       -1.95     19.63 o
  -4   2  22       25.38       31.59     18.41 o
  -2   2  22       13.52        7.14     10.43 o
   0   2  22       24.53        1.68     10.86 o
   2   2  22        4.04       14.23     12.31 o
   4   2  22       31.13       54.48     13.19 o
   6   2  22       31.53       26.30     12.14 o
   8   2  22        0.90      -10.57     10.57 o
  10   2  22        9.95        5.54     14.17 o
  12   2  22       29.11       11.68     12.61 o
  14   2  22        0.16        1.78     12.30 o
  16   2  22        2.81       -4.35     12.53 o
  18   2  22       58.96       59.55     15.42 o
 -15   3  22       17.77       15.87     18.60 o
 -13   3  22       12.41       20.67     29.72 o
 -11   3  22       41.82       26.16     20.54 o
  -9   3  22      125.09      158.95     26.49 o
  -7   3  22        0.08       -3.70     21.32 o
  -5   3  22       35.02       21.52     27.13 o
  -3   3  22       70.64       59.58     25.19 o
  -1   3  22        9.33       -5.81     20.10 o
   1   3  22        1.06       -0.29     15.39 o
   3   3  22      151.73      144.88     19.55 o
   5   3  22        4.12      -14.57     14.57 o
   7   3  22      179.92      181.07     21.22 o
   9   3  22       54.20       73.78     21.04 o
  11   3  22       73.21       52.97     33.59 o
 -21   1  23      134.62      180.30     25.84 o
 -19   1  23       89.78       77.70     22.03 o
 -17   1  23        6.64      -12.98     18.00 o
 -15   1  23      564.18      627.16     36.79 o
 -13   1  23      269.76      315.13     27.58 o
 -11   1  23      403.61      463.26     31.27 o
  -9   1  23      270.30      283.79     29.72 o
  -7   1  23        0.25       11.70     19.17 o
  -5   1  23       84.67      110.64     20.29 o
  -3   1  23       13.96        4.72     10.80 o
  -1   1  23       28.16       22.19     13.24 o
   1   1  23       17.69       -1.92     10.88 o
   3   1  23       16.93       35.18     11.81 o
   5   1  23        2.38       -8.23     10.46 o
   7   1  23       13.34        8.17     11.77 o
   9   1  23        0.85        3.77     11.69 o
  11   1  23       16.21       18.93     12.59 o
  13   1  23       61.72       34.55     13.25 o
  15   1  23        1.62       -8.36     12.52 o
 -16   2  23       68.42       58.86     20.18 o
 -14   2  23       21.16       14.02     20.03 o
 -12   2  23        0.48      -16.44     16.44 o
 -10   2  23       16.63       45.22     31.01 o
  -8   2  23       60.70       75.62     16.89 o
  -6   2  23      301.43      368.67     23.57 o
  -4   2  23        0.56        8.16     14.57 o
  -2   2  23       82.71       82.34     19.88 o
   0   2  23        8.20       -9.91     11.63 o
   2   2  23       27.98       22.75     12.86 o
   4   2  23        0.13        3.88     11.55 o
   6   2  23        1.80       -1.76     12.06 o
   8   2  23       47.81       65.60     14.00 o
  10   2  23       37.87        3.91     12.49 o
  12   2  23       36.97       46.62     15.70 o
 -16   0  24       70.32       87.56     21.34 o
 -14   0  24      102.11      109.14     21.70 o
 -12   0  24      636.42      649.71     36.59 o
 -10   0  24       18.14        5.49     32.30 o
  -8   0  24       93.16      131.97     21.70 o
  -6   0  24      670.73      828.15     51.68 o
  -4   0  24      141.27      124.03     25.84 o
  -2   0  24       13.23       36.17     20.67 o
   0   0  24      111.19      143.41     27.13 o
   2   0  24        8.64       33.59     19.38 o
   4   0  24      443.33      528.41     41.34 o
   6   0  24       61.98       71.06     24.55 o
   8   0  24        0.03       -7.75     19.38 o
  10   0  24       25.37        0.00     21.96 o
 -15   1  24       44.62       24.19     19.85 o
 -13   1  24       93.98      122.63     22.03 o
 -11   1  24        4.86        9.64     17.38 o
  -9   1  24      135.25      168.78     22.35 o
  -7   1  24       19.44       20.67     29.72 o
  -5   1  24       67.88       58.71     16.49 o
  -3   1  24       45.72       32.98     16.08 o
  -1   1  24        8.86       -2.65     11.40 o
   1   1  24       24.99       45.55     12.86 o
   3   1  24       23.42       35.24     12.81 o
   5   1  24        2.08      -11.99     11.99 o
   7   1  24       53.18       43.77     13.99 o
   9   1  24       44.09       43.07     13.98 o
  -4   2  24        9.60      -25.84     27.13 o
  -2   2  24       46.38       15.50     29.72 o
   0   2  24        7.26      -16.80     27.13 o
 
